# Supplementary material for: Potent and selective chemical probe of hypoxic signalling downstream of HIF-α hydroxylation via VHL inhibition
Source: Nat Commun. 2016 Nov 4;7:13312. doi: 10.1038/ncomms13312 (PMC5097156; doi:10.1038/ncomms13312)
Supplement: Supplementary Data 1 — Chemoproteomic target profiling of VHL inhibitors using a VH125- derived bead matrix using either VH125 or an inactive Pro-containing compound as competitor. Quantified proteins and IC50 values derived from reporter ion intensities are listed. Data are represented in Supplementary Figures 4 and 5, respectively. [file ncomms13312-s2.xlsx]

## Sheet: Supp Data 1
Supp. Data 1: Chemoproteomic target profiling of VHL inhibitors using a VH125-derived bead matrix using either VH125 or an inactive Pro-containing compound as competitor. Quantified proteins and IC50 values derived from reporter ion intensities are listed. Data are represented in Supplementary Figures 4 and 5, respectively.
Abbreviations: SSM; number of spectrum-to-sequence matches, UPM; unique pepitde matches, ND: not determined
		VH125								Inactive Pro compound
IPI number	Protein Name	SSM	UPM	IC50 (µM)	pIC50	MS1		IPI number	Protein Name	SSM	UPM	IC50 (µM)	pIC50	MS1
IPI00014311.4	CUL2	55	36	0.21	6.67778	7.7245		IPI00456969.1	DYNC1H1	223	172	>50	<4.3	7.3032
IPI00003386.3	RBX1	3	2	0.21	6.67778	6.7802		IPI00296337.2	PRKDC	87	78	>50	<4.3	6.8051
IPI00410162.1	TCEB2	21	11	0.72	6.14267	8.0171		IPI00742682.2	TPR	72	68	>50	<4.3	6.9506
IPI00027969.1	VHL	10	6	1.1	5.95861	7.8671		IPI00024067.4	CLTC	92	64	>50	<4.3	7.3987
IPI00456969.1	DYNC1H1	242	181	>50	<4.3	7.4376		IPI00026781.2	FASN	84	63	>50	<4.3	7.2515
IPI00296337.2	PRKDC	104	94	>50	<4.3	6.9371		IPI00013452.9	EPRS	71	57	>50	<4.3	7.3682
IPI00742682.2	TPR	84	77	>50	<4.3	7.0785		IPI00333541.6	FLNA	56	53	>50	<4.3	7.0128
IPI00013452.9	EPRS	86	65	>50	<4.3	7.4874		IPI00014311.4	CUL2	96	49	>50	<4.3	7.8539
IPI00024067.4	CLTC	86	62	>50	<4.3	7.5086		IPI00021812.2	AHNAK	52	47	>50	<4.3	7.2588
IPI00026781.2	FASN	80	60	>50	<4.3	7.375		IPI00009342.1	IQGAP1	50	45	>50	<4.3	6.8943
IPI00333541.6	FLNA	62	55	>50	<4.3	7.1449		IPI00871535.1	SPTAN1	44	44	>50	<4.3	6.7023
IPI00871535.1	SPTAN1	57	55	>50	<4.3	6.8421		IPI00889534.1	CPS1	52	41	>50	<4.3	6.9633
IPI00021812.2	AHNAK	56	51	>50	<4.3	7.4384		IPI00746934.2	UBR4	40	39	>50	<4.3	6.6433
IPI00007765.5	HSPA9	72	44	>50	<4.3	7.8556		IPI00644127.1	IARS	48	38	>50	<4.3	7.1586
IPI00009342.1	IQGAP1	42	40	>50	<4.3	6.9192		IPI00003865.1	HSPA8	79	37	>50	<4.3	8.0031
IPI00893918.1	VARS	51	40	>50	<4.3	7.2474		IPI00001159.10	GCN1L1	38	36	>50	<4.3	6.5939
IPI00746934.2	UBR4	40	39	>50	<4.3	6.634		IPI00007765.5	HSPA9	59	35	>50	<4.3	7.5649
IPI00003362.2	HSPA5	60	38	>50	<4.3	7.6528		IPI00004860.2	RARS	50	34	>50	<4.3	7.3376
IPI00003865.1	HSPA8	86	38	>50	<4.3	8.2043		IPI00796891.2	GOLGB1	35	33	>50	<4.3	6.4943
IPI00644127.1	IARS	43	37	>50	<4.3	7.3169		IPI00027230.3	HSP90B1	39	33	>50	<4.3	7.2527
IPI00871932.1	SPTBN1	38	37	>50	<4.3	6.703		IPI00003362.2	HSPA5	49	33	>50	<4.3	7.5746
IPI00001159.10	GCN1L1	38	35	>50	<4.3	6.6741		IPI00784090.2	CCT8	44	32	>50	<4.3	7.3813
IPI00856098.1	RRBP1	38	35	>50	<4.3	7.0007		IPI00893918.1	VARS	39	32	>50	<4.3	7.1286
IPI00026665.2	QARS	44	34	>50	<4.3	7.117		IPI00394838.3	ACLY	39	31	>50	<4.3	7.0199
IPI00004860.2	RARS	45	34	>50	<4.3	7.3795		IPI00856098.1	RRBP1	34	31	>50	<4.3	6.857
IPI00784154.1	HSPD1	52	33	>50	<4.3	7.5568		IPI00382470.3	HSP90AA1	59	30	>50	<4.3	7.7806
IPI00301263.2	CAD	38	32	>50	<4.3	6.6792		IPI00784154.1	HSPD1	47	30	>50	<4.3	7.5413
IPI00394838.3	ACLY	35	30	>50	<4.3	6.9994		IPI00000875.7	EEF1G	40	29	>50	<4.3	7.7389
IPI00216951.2	DARS	37	29	>50	<4.3	7.2718		IPI00449049.5	PARP1	34	29	>50	<4.3	7.034
IPI00784090.2	CCT8	37	28	>50	<4.3	7.3288		IPI00871932.1	SPTBN1	29	29	>50	<4.3	6.534
IPI00000875.7	EEF1G	38	27	>50	<4.3	7.881		IPI00026089.3	SF3B1	32	28	>50	<4.3	7.0426
IPI00796891.2	GOLGB1	27	27	>50	<4.3	6.5089		IPI00018465.1	CCT7	37	27	>50	<4.3	7.2097
IPI00027230.3	HSP90B1	31	27	>50	<4.3	7.1885		IPI00297779.7	CCT2	37	25	>50	<4.3	7.1698
IPI00304925.5	HSPA1A	37	27	>50	<4.3	7.6039		IPI00186290.6	EEF2	32	25	>50	<4.3	7.1021
IPI00010720.1	CCT5	35	26	>50	<4.3	7.3767		IPI00026665.2	QARS	28	24	>50	<4.3	7.0033
IPI00297779.7	CCT2	35	25	>50	<4.3	7.2534		IPI00022462.2	TFRC	31	24	>50	<4.3	6.9967
IPI00026089.3	SF3B1	29	25	>50	<4.3	6.9828		IPI00438229.2	TRIM28	30	24	>50	<4.3	6.7909
IPI00007927.4	SMC2	27	25	>50	<4.3	6.6137		IPI00307092.2	KARS	29	23	>50	<4.3	7.0751
IPI00290566.1	TCP1	32	25	>50	<4.3	7.2773		IPI00301263.2	CAD	23	22	>50	<4.3	6.5636
IPI00171903.2	HNRNPM	32	24	>50	<4.3	7.1372		IPI00010720.1	CCT5	42	22	>50	<4.3	7.3503
IPI00179298.5	HUWE1	24	23	>50	<4.3	6.4356		IPI00414676.6	HSP90AB1	37	22	>50	<4.3	7.8063
IPI00019502.3	MYH9	23	23	>50	<4.3	6.4843		IPI00179298.5	HUWE1	22	22	>50	<4.3	6.356
IPI00302927.6	CCT4	28	22	>50	<4.3	7.015		IPI00012268.3	PSMD2	29	22	>50	<4.3	6.9385
IPI00018465.1	CCT7	26	22	>50	<4.3	7.3529		IPI00300371.5	SF3B3	25	22	>50	<4.3	6.7593
IPI00414676.6	HSP90AB1	32	22	>50	<4.3	7.7997		IPI00290566.1	TCP1	29	22	>50	<4.3	7.2053
IPI00307092.2	KARS	29	22	>50	<4.3	7.3288		IPI00302927.6	CCT4	28	21	>50	<4.3	7.0135
IPI00300371.5	SF3B3	26	22	>50	<4.3	6.9279		IPI00166010.6	CNOT1	22	21	>50	<4.3	6.5094
IPI00889534.1	CPS1	23	21	>50	<4.3	6.8078		IPI00216951.2	DARS	23	21	>50	<4.3	7.2131
IPI00329536.1	EEA1	21	21	>50	<4.3	6.4756		IPI00025753.1	DSG1	26	21	>50	<4.3	7.0665
IPI00900293.1	FLNB	21	21	>50	<4.3	6.7874		IPI00304925.5	HSPA1A	32	21	>50	<4.3	7.3788
IPI00382470.3	HSP90AA1	37	21	>50	<4.3	7.701		IPI00329536.1	EEA1	21	20	>50	<4.3	6.4826
IPI00292771.4	NUMA1	22	21	>50	<4.3	6.5052		IPI00019502.3	MYH9	21	20	>50	<4.3	6.3944
IPI00022462.2	TFRC	25	21	>50	<4.3	7.0345		IPI00171903.2	HNRNPM	25	19	>50	<4.3	6.8906
IPI00438229.2	TRIM28	27	21	>50	<4.3	6.9177		IPI00002966.2	HSPA4	19	19	>50	<4.3	6.6298
IPI00789740.1	GEMIN4	21	20	>50	<4.3	6.6969		IPI00292771.4	NUMA1	20	19	>50	<4.3	6.4352
IPI00069750.2	PUF60	25	20	>50	<4.3	7.2053		IPI00303476.1	ATP5B	27	18	>50	<4.3	7.3165
IPI00440493.2	ATP5A1	20	19	>50	<4.3	6.916		IPI00013068.1	EIF3E	19	18	>50	<4.3	6.8943
IPI00293464.5	DDB1	20	19	>50	<4.3	6.6132		IPI00900293.1	FLNB	18	18	>50	<4.3	6.6707
IPI00013068.1	EIF3E	23	19	>50	<4.3	7.019		IPI00069750.2	PUF60	27	18	>50	<4.3	7.1133
IPI00465233.1	EIF3L	23	19	>50	<4.3	7.0911		IPI00009104.7	RUVBL2	24	18	>50	<4.3	6.9339
IPI00012268.3	PSMD2	24	19	>50	<4.3	7.008		IPI00009032.1	SSB	20	18	>50	<4.3	6.9232
IPI00396015.5	ACACA	19	18	>50	<4.3	6.3816		IPI00479946.3	STIP1	21	18	>50	<4.3	6.91
IPI00328753.1	KTN1	18	18	>50	<4.3	6.5767		IPI00027626.3	CCT6A	24	17	>50	<4.3	7.1949
IPI00554737.3	PPP2R1A	20	18	>50	<4.3	6.5914		IPI00872359.1	DCTN1	17	17	>50	<4.3	6.6248
IPI00027626.3	CCT6A	22	17	>50	<4.3	7.2977		IPI00293464.5	DDB1	18	17	>50	<4.3	6.6881
IPI00011253.3	RPS3	20	17	>50	<4.3	7.1745		IPI00219678.3	EIF2S1	20	17	>50	<4.3	7.0452
IPI00303476.1	ATP5B	20	16	>50	<4.3	7.3493		IPI00465233.1	EIF3L	23	17	>50	<4.3	7.0084
IPI00186290.6	EEF2	18	16	>50	<4.3	6.8367		IPI00793443.1	IPO5	21	17	>50	<4.3	6.8312
IPI00031522.2	HADHA	18	16	>50	<4.3	6.8344		IPI00007927.4	SMC2	18	17	>50	<4.3	6.534
IPI00018398.4	PSMC3	22	16	>50	<4.3	7.0748		IPI00789740.1	GEMIN4	19	16	>50	<4.3	6.5776
IPI00299608.3	PSMD1	20	16	>50	<4.3	6.9287		IPI00328753.1	KTN1	18	16	>50	<4.3	6.5191
IPI00025753.1	DSG1	19	15	>50	<4.3	7.0466		IPI00107753.2	OPA1	16	16	>50	<4.3	6.6775
IPI00103994.4	LARS	17	15	>50	<4.3	6.6622		IPI00018398.4	PSMC3	22	16	>50	<4.3	7.0354
IPI00026625.1	NUP155	17	15	>50	<4.3	6.5253		IPI00011253.3	RPS3	18	16	>50	<4.3	6.9839
IPI00010796.1	P4HB	19	15	>50	<4.3	6.8121		IPI00908949.1	TARS	16	16	>50	<4.3	6.5976
IPI00009104.7	RUVBL2	22	15	>50	<4.3	6.9945		IPI00220834.8	XRCC5	18	16	>50	<4.3	6.5233
IPI00009032.1	SSB	17	15	>50	<4.3	6.8228		IPI00553185.2	CCT3	17	15	>50	<4.3	6.8079
IPI00166010.6	CNOT1	14	14	>50	<4.3	6.6176		IPI00295851.4	COPB1	17	15	>50	<4.3	6.5603
IPI00872359.1	DCTN1	16	14	>50	<4.3	6.7574		IPI00719752.2	EIF3B	17	15	>50	<4.3	6.7345
IPI00719752.2	EIF3B	16	14	>50	<4.3	6.8416		IPI00246975.8	GSTM3	18	15	>50	<4.3	6.8216
IPI00025273.1	GART	15	14	>50	<4.3	6.6293		IPI00031522.2	HADHA	17	15	>50	<4.3	6.6871
IPI00641950.4	GNB2L1	17	14	>50	<4.3	7.3072		IPI00217966.7	LDHA	17	15	>50	<4.3	7.4123
IPI00246975.8	GSTM3	17	14	>50	<4.3	6.8355		IPI00021435.3	PSMC2	16	15	>50	<4.3	6.7003
IPI00793443.1	IPO5	16	14	>50	<4.3	6.795		IPI00185374.4	PSMD12	16	15	>50	<4.3	6.9797
IPI00291755.6	NUP210	14	14	>50	<4.3	6.3182		IPI00420014.2	SNRNP200	15	15	>50	<4.3	6.3814
IPI00185374.4	PSMD12	14	14	>50	<4.3	6.9893		IPI00072534.2	UNC45A	17	15	>50	<4.3	6.4519
IPI00021187.4	RUVBL1	18	14	>50	<4.3	6.9053		IPI00022774.3	VCP	17	15	>50	<4.3	6.5345
IPI00793201.1	SCYE1	16	14	>50	<4.3	7.3648		IPI00396015.5	ACACA	16	14	>50	<4.3	6.3421
IPI00479946.3	STIP1	16	14	>50	<4.3	6.9003		IPI00000643.1	BAG2	21	14	>50	<4.3	7.0806
IPI00418169.3	ANXA2	14	13	>50	<4.3	7.2508		IPI00008274.7	CAP1	18	14	>50	<4.3	6.9302
IPI00553185.2	CCT3	16	13	>50	<4.3	6.8221		IPI00021338.2	DLAT	21	14	>50	<4.3	7.2134
IPI00021338.2	DLAT	23	13	>50	<4.3	7.3731		IPI00025491.1	EIF4A1	15	14	>50	<4.3	7.1514
IPI00420108.5	DLST	16	13	>50	<4.3	7.0462		IPI00641950.4	GNB2L1	20	14	>50	<4.3	7.1382
IPI00002966.2	HSPA4	15	13	>50	<4.3	6.5616		IPI00027223.2	IDH1	16	14	>50	<4.3	6.5008
IPI00001639.2	KPNB1	15	13	>50	<4.3	6.7988		IPI00023673.1	LGALS3BP	17	14	>50	<4.3	6.9026
IPI00005780.3	OGT	15	13	>50	<4.3	6.5614		IPI00554481.1	LOC442497	19	14	>50	<4.3	6.9307
IPI00018522.4	PRMT1	17	13	>50	<4.3	6.989		IPI00009904.1	PDIA4	16	14	>50	<4.3	6.5648
IPI00419249.5	PSMA3	14	13	>50	<4.3	6.9603		IPI00554737.3	PPP2R1A	16	14	>50	<4.3	6.6615
IPI00299155.5	PSMA4	19	13	>50	<4.3	7.2448		IPI00299155.5	PSMA4	20	14	>50	<4.3	7.1853
IPI00023919.4	PSMC5	15	13	>50	<4.3	6.9072		IPI00299608.3	PSMD1	15	14	>50	<4.3	6.762
IPI00375380.4	PSMD13	15	13	>50	<4.3	7.1436		IPI00024364.2	TNPO1	15	14	>50	<4.3	6.5571
IPI00022774.3	VCP	15	13	>50	<4.3	6.6245		IPI00645078.1	UBA1	14	14	>50	<4.3	6.5157
IPI00298961.3	XPO1	14	13	>50	<4.3	6.5932		IPI00298961.3	XPO1	14	14	>50	<4.3	6.6212
IPI00295851.4	COPB1	13	12	>50	<4.3	6.5456		IPI00646493.1	COPA	13	13	>50	<4.3	6.2917
IPI00220503.9	DCTN2	15	12	>50	<4.3	6.8926		IPI00216008.4	G6PD	13	13	>50	<4.3	6.546
IPI00012795.3	EIF3I	15	12	>50	<4.3	7.1426		IPI00025273.1	GART	14	13	>50	<4.3	6.6059
IPI00030207.1	GMDS	14	12	>50	<4.3	7.0099		IPI00001639.2	KPNB1	14	13	>50	<4.3	6.7048
IPI00011916.1	JTV1	17	12	>50	<4.3	7.1444		IPI00103994.4	LARS	14	13	>50	<4.3	6.535
IPI00023673.1	LGALS3BP	14	12	>50	<4.3	7.0222		IPI00026625.1	NUP155	17	13	>50	<4.3	6.4663
IPI00000105.4	MVP	13	12	>50	<4.3	6.5606		IPI00024175.3	PSMA7	19	13	>50	<4.3	7.1535
IPI00008524.1	PABPC1	14	12	>50	<4.3	6.7163		IPI00021926.3	PSMC6	14	13	>50	<4.3	6.7938
IPI00472442.4	PSMA1	15	12	>50	<4.3	7.085		IPI00375380.4	PSMD13	16	13	>50	<4.3	6.9792
IPI00021435.3	PSMC2	13	12	>50	<4.3	6.8933		IPI00440493.2	ATP5A1	13	12	>50	<4.3	6.7489
IPI00021926.3	PSMC6	13	12	>50	<4.3	6.9969		IPI00020599.1	CALR	12	12	>50	<4.3	6.6853
IPI00105598.3	PSMD11	14	12	>50	<4.3	6.984		IPI00020984.2	CANX	14	12	>50	<4.3	6.4917
IPI00420014.2	SNRNP200	12	12	>50	<4.3	6.4104		IPI00220503.9	DCTN2	15	12	>50	<4.3	6.7436
IPI00645078.1	UBA1	12	12	>50	<4.3	6.3621		IPI00022648.2	EIF5	13	12	>50	<4.3	6.8511
IPI00642971.3	EEF1D	14	11	>50	<4.3	7.5699		IPI00030207.1	GMDS	12	12	>50	<4.3	6.8385
IPI00300074.3	FARSB	11	11	>50	<4.3	6.6023		IPI00219217.3	LDHB	20	12	>50	<4.3	7.6369
IPI00216008.4	G6PD	11	11	>50	<4.3	6.6516		IPI00299904.3	MCM7	13	12	>50	<4.3	6.6787
IPI00007402.3	IPO7	13	11	>50	<4.3	6.7575		IPI00005780.3	OGT	12	12	>50	<4.3	6.5142
IPI00554481.1	LOC442497	12	11	>50	<4.3	6.8785		IPI00299571.5	PDIA6	15	12	>50	<4.3	6.8798
IPI00306301.2	PDHA1	13	11	>50	<4.3	7.1814		IPI00419249.5	PSMA3	16	12	>50	<4.3	6.9506
IPI00024175.3	PSMA7	14	11	>50	<4.3	7.2001		IPI00020042.2	PSMC4	13	12	>50	<4.3	6.886
IPI00020042.2	PSMC4	12	11	>50	<4.3	6.9531		IPI00105598.3	PSMD11	17	12	>50	<4.3	6.9703
IPI00002134.4	PSMD5	11	11	>50	<4.3	6.7515		IPI00025874.2	RPN1	12	12	>50	<4.3	6.5081
IPI00010201.4	PSMD8	13	11	>50	<4.3	6.817		IPI00647217.2	SKIV2L2	12	12	>50	<4.3	6.3198
IPI00549205.1	RAD50	11	11	>50	<4.3	6.2763		IPI00218319.3	TPM3	12	12	>50	<4.3	7.0416
IPI00871646.1	RPLP0-LIKE	18	11	>50	<4.3	7.2378		IPI00000816.1	YWHAE	21	12	>50	<4.3	7.2533
IPI00000816.1	YWHAE	19	11	>50	<4.3	7.077		IPI00916503.1	BZW1	12	11	>50	<4.3	6.7805
IPI00879359.1	YWHAZ	16	11	>50	<4.3	6.9154		IPI00022744.5	CSE1L	11	11	>50	<4.3	6.6039
IPI00000643.1	BAG2	14	10	>50	<4.3	7.2319		IPI00746806.1	CTTN	13	11	>50	<4.3	6.8917
IPI00646493.1	COPA	10	10	>50	<4.3	6.3663		IPI00003519.1	EFTUD2	11	11	>50	<4.3	6.4663
IPI00007675.6	DYNC1LI1	14	10	>50	<4.3	6.9068		IPI00012795.3	EIF3I	14	11	>50	<4.3	7.0395
IPI00396485.3	EEF1A1	13	10	>50	<4.3	7.7583		IPI00219005.3	FKBP4	15	11	>50	<4.3	6.9153
IPI00102069.5	EIF3M	11	10	>50	<4.3	6.8261		IPI00306301.2	PDHA1	12	11	>50	<4.3	6.88
IPI00025491.1	EIF4A1	12	10	>50	<4.3	7.0164		IPI00021187.4	RUVBL1	16	11	>50	<4.3	6.951
IPI00099986.5	FN3KRP	10	10	>50	<4.3	6.7017		IPI00410162.1	TCEB2	22	11	>50	<4.3	7.9935
IPI00305267.2	GOLGA3	10	10	>50	<4.3	6.1663		IPI00011592.3	DYNC1LI2	12	10	>50	<4.3	6.6995
IPI00216746.1	HNRNPK	11	10	>50	<4.3	6.7072		IPI00642971.3	EEF1D	12	10	>50	<4.3	7.308
IPI00013788.1	HTATSF1	10	10	>50	<4.3	6.1122		IPI00300074.3	FARSB	10	10	>50	<4.3	6.4741
IPI00021405.3	LMNA	10	10	>50	<4.3	6.6901		IPI00783097.3	GARS	10	10	>50	<4.3	6.4544
IPI00098902.4	OGDH	13	10	>50	<4.3	6.8096		IPI00010157.1	MAT2A	10	10	>50	<4.3	6.7549
IPI00107753.2	OPA1	10	10	>50	<4.3	6.7002		IPI00008524.1	PABPC1	10	10	>50	<4.3	6.4846
IPI00003925.6	PDHB	11	10	>50	<4.3	6.8947		IPI00217223.1	PAICS	13	10	>50	<4.3	6.6251
IPI00025252.1	PDIA3	10	10	>50	<4.3	6.593		IPI00021700.3	PCNA	13	10	>50	<4.3	6.8646
IPI00219622.3	PSMA2	11	10	>50	<4.3	6.8111		IPI00025252.1	PDIA3	13	10	>50	<4.3	6.7763
IPI00029623.1	PSMA6	11	10	>50	<4.3	7.0867		IPI00025252.1	PDIA3	13	10	>50	<4.3	6.4554
IPI00011126.6	PSMC1	10	10	>50	<4.3	6.6929		IPI00026154.3	PRKCSH	12	10	>50	<4.3	6.652
IPI00872387.1	RPL7	10	10	>50	<4.3	6.6859		IPI00018522.4	PRMT1	11	10	>50	<4.3	6.9878
IPI00025874.2	RPN1	10	10	>50	<4.3	6.4084		IPI00472442.4	PSMA1	10	10	>50	<4.3	6.9785
IPI00215780.5	RPS19	13	10	>50	<4.3	6.8523		IPI00002134.4	PSMD5	11	10	>50	<4.3	6.521
IPI00008433.4	RPS5	12	10	>50	<4.3	7.1534		IPI00748256.2	PSME1	13	10	>50	<4.3	6.7892
IPI00413108.4	RPSA	13	10	>50	<4.3	7.2282		IPI00384051.6	PSME2	10	10	>50	<4.3	6.5146
IPI00328118.4	SPAG5	11	10	>50	<4.3	6.5671		IPI00871646.1	RPLP0-LIKE	14	10	>50	<4.3	7.1281
IPI00024364.2	TNPO1	11	10	>50	<4.3	6.5309		IPI00793201.1	SCYE1	14	10	>50	<4.3	7.2296
IPI00784614.1	SEPT9	10	10	>50	<4.3	n.d.		IPI00328118.4	SPAG5	10	10	>50	<4.3	6.4144
IPI00513827.3	ACADM	9	9	>50	<4.3	6.5946		IPI00298994.6	TLN1	10	10	>50	<4.3	6.1781
IPI00894498.1	ACTB	21	9	>50	<4.3	7.9245		IPI00030275.5	TRAP1	10	10	>50	<4.3	6.4242
IPI00022977.1	CKB	12	9	>50	<4.3	6.8559		IPI00180675.4	TUBA1A	20	10	>50	<4.3	8.2041
IPI00220219.6	COPB2	9	9	>50	<4.3	6.4667		IPI00014533.1	UBTF	10	10	>50	<4.3	6.3982
IPI00022744.5	CSE1L	9	9	>50	<4.3	6.5477		IPI00910701.1	AARS	10	9	>50	<4.3	6.2378
IPI00746806.1	CTTN	11	9	>50	<4.3	6.852		IPI00894498.1	ACTB	17	9	>50	<4.3	7.3541
IPI00154975.3	DNAJC9	10	9	>50	<4.3	6.5618		IPI00011229.1	CTSD	9	9	>50	<4.3	6.4917
IPI00744015.1	DYNC1I2	12	9	>50	<4.3	6.9201		IPI00847793.1	DCD	12	9	>50	<4.3	7.6825
IPI00011592.3	DYNC1LI2	11	9	>50	<4.3	6.8795		IPI00420108.5	DLST	11	9	>50	<4.3	6.8043
IPI00003519.1	EFTUD2	9	9	>50	<4.3	6.5087		IPI00007675.6	DYNC1LI1	11	9	>50	<4.3	6.9065
IPI00333197.4	GCC2	9	9	>50	<4.3	6.4257		IPI00297982.7	EIF2S3	11	9	>50	<4.3	6.8693
IPI00012439.5	HDAC10	10	9	>50	<4.3	7.1908		IPI00102069.5	EIF3M	11	9	>50	<4.3	6.5637
IPI00010157.1	MAT2A	10	9	>50	<4.3	6.8266		IPI00333197.4	GCC2	9	9	>50	<4.3	6.1935
IPI00217223.1	PAICS	11	9	>50	<4.3	6.6302		IPI00910781.1	GPI	9	9	>50	<4.3	6.5503
IPI00299571.5	PDIA6	9	9	>50	<4.3	6.7859		IPI00012439.5	HDAC10	9	9	>50	<4.3	6.9911
IPI00219774.3	PRKAR2A	9	9	>50	<4.3	6.5744		IPI00031517.1	MCM6	9	9	>50	<4.3	6.2093
IPI00004968.1	PRPF19	12	9	>50	<4.3	7.0285		IPI00219365.3	MSN	9	9	>50	<4.3	6.46
IPI00007928.4	PRPF8	9	9	>50	<4.3	6.2475		IPI00604590.3	NME1-NME2	10	9	>50	<4.3	7.2785
IPI00025019.3	PSMB1	12	9	>50	<4.3	7.1883		IPI00003925.6	PDHB	12	9	>50	<4.3	6.8523
IPI00014151.3	PSMD6	9	9	>50	<4.3	6.7787		IPI00004968.1	PRPF19	12	9	>50	<4.3	6.9944
IPI00024933.3	RPL12	15	9	>50	<4.3	7.3705		IPI00219622.3	PSMA2	11	9	>50	<4.3	6.6606
IPI00017451.1	SF3A1	9	9	>50	<4.3	6.6147		IPI00023919.4	PSMC5	10	9	>50	<4.3	6.6459
IPI00647217.2	SKIV2L2	9	9	>50	<4.3	6.2682		IPI00011603.2	PSMD3	12	9	>50	<4.3	6.7534
IPI00003515.1	TRIP11	9	9	>50	<4.3	6.351		IPI00024933.3	RPL12	13	9	>50	<4.3	7.2568
IPI00871851.2	SEPT2	9	9	>50	<4.3	n.d.		IPI00008433.4	RPS5	12	9	>50	<4.3	6.9578
IPI00033030.2	ADRM1	9	8	>50	<4.3	6.732		IPI00413108.4	RPSA	12	9	>50	<4.3	7.0263
IPI00020599.1	CALR	10	8	>50	<4.3	6.5978		IPI00294536.2	STRAP	9	9	>50	<4.3	6.5868
IPI00008274.7	CAP1	9	8	>50	<4.3	6.8534		IPI00003515.1	TRIP11	10	9	>50	<4.3	6.2113
IPI00218782.3	CAPZB	10	8	>50	<4.3	6.4844		IPI00220642.7	YWHAG	12	9	>50	<4.3	6.6249
IPI00018120.1	DAP3	8	8	>50	<4.3	6.54		IPI00028031.2	ACADVL	9	8	>50	<4.3	6.5419
IPI00654777.2	EIF3F	11	8	>50	<4.3	6.9625		IPI00013122.1	CDC37	8	8	>50	<4.3	6.2978
IPI00383581.4	GANAB	8	8	>50	<4.3	6.3624		IPI00022977.1	CKB	10	8	>50	<4.3	7.1106
IPI00016862.1	GSR	9	8	>50	<4.3	6.5884		IPI00010896.3	CLIC1	8	8	>50	<4.3	6.5378
IPI00305289.2	KIF11	8	8	>50	<4.3	6.2402		IPI00013212.1	CSK	8	8	>50	<4.3	6.6126
IPI00299904.3	MCM7	8	8	>50	<4.3	6.5467		IPI00154975.3	DNAJC9	8	8	>50	<4.3	6.3392
IPI00455473.2	MIA3	8	8	>50	<4.3	6.3831		IPI00744015.1	DYNC1I2	9	8	>50	<4.3	6.8304
IPI00216654.2	NOLC1	8	8	>50	<4.3	6.1513		IPI00003588.1	EEF1E1	10	8	>50	<4.3	6.9893
IPI00016610.2	PCBP1	10	8	>50	<4.3	7.3348		IPI00872684.1	EZR	8	8	>50	<4.3	6.4157
IPI00026154.3	PRKCSH	9	8	>50	<4.3	6.5461		IPI00216746.1	HNRNPK	8	8	>50	<4.3	6.5812
IPI00291922.2	PSMA5	9	8	>50	<4.3	6.8733		IPI00291510.3	IMPDH2	8	8	>50	<4.3	6.8303
IPI00011603.2	PSMD3	10	8	>50	<4.3	6.8494		IPI00000105.4	MVP	8	8	>50	<4.3	6.1925
IPI00748256.2	PSME1	12	8	>50	<4.3	6.9756		IPI00098902.4	OGDH	9	8	>50	<4.3	6.6261
IPI00020436.4	RAB11B	8	8	>50	<4.3	6.9547		IPI00216691.5	PFN1	14	8	>50	<4.3	6.7754
IPI00016342.1	RAB7A	12	8	>50	<4.3	6.9842		IPI00011200.5	PHGDH	8	8	>50	<4.3	6.5003
IPI00027444.1	SERPINB1	9	8	>50	<4.3	7.0127		IPI00008380.1	PPP2CA	12	8	>50	<4.3	6.6351
IPI00029764.1	SF3A3	9	8	>50	<4.3	6.6305		IPI00000874.1	PRDX1	16	8	>50	<4.3	7.4266
IPI00221222.7	SUB1	11	8	>50	<4.3	7.5311		IPI00007928.4	PRPF8	8	8	>50	<4.3	6.2434
IPI00908949.1	TARS	9	8	>50	<4.3	6.4002		IPI00291922.2	PSMA5	10	8	>50	<4.3	6.9439
IPI00180675.4	TUBA1A	16	8	>50	<4.3	8.1644		IPI00014151.3	PSMD6	9	8	>50	<4.3	6.7128
IPI00216298.6	TXN	9	8	>50	<4.3	7.1342		IPI00010201.4	PSMD8	10	8	>50	<4.3	6.7168
IPI00072534.2	UNC45A	8	8	>50	<4.3	6.2238		IPI00020436.4	RAB11B	9	8	>50	<4.3	6.9499
IPI00029133.4	ATP5F1	7	7	>50	<4.3	6.7973		IPI00016342.1	RAB7A	11	8	>50	<4.3	6.9685
IPI00916503.1	BZW1	8	7	>50	<4.3	6.4977		IPI00215780.5	RPS19	11	8	>50	<4.3	6.6675
IPI00171134.5	CCDC88A	7	7	>50	<4.3	6.1454		IPI00221222.7	SUB1	12	8	>50	<4.3	7.4215
IPI00298547.3	DJ-1	8	7	>50	<4.3	6.9724		IPI00513827.3	ACADM	10	7	>50	<4.3	6.6481
IPI00015911.1	DLD	8	7	>50	<4.3	6.5005		IPI00029468.1	ACTR1A	9	7	>50	<4.3	6.5577
IPI00003588.1	EEF1E1	9	7	>50	<4.3	7.1021		IPI00012007.6	AHCY	8	7	>50	<4.3	6.5249
IPI00219678.3	EIF2S1	7	7	>50	<4.3	6.9145		IPI00165393.1	ANP32E	9	7	>50	<4.3	6.7609
IPI00290460.3	EIF3G	8	7	>50	<4.3	6.5759		IPI00395627.3	CACYBP	8	7	>50	<4.3	6.5612
IPI00647650.3	EIF3H	8	7	>50	<4.3	6.8701		IPI00218782.3	CAPZB	9	7	>50	<4.3	6.682
IPI00219005.3	FKBP4	8	7	>50	<4.3	6.6141		IPI00013885.1	CASP14	11	7	>50	<4.3	6.7166
IPI00004962.2	GOLIM4	7	7	>50	<4.3	6.2493		IPI00028275.2	ch-TOG	7	7	>50	<4.3	6.1783
IPI00291510.3	IMPDH2	7	7	>50	<4.3	6.884		IPI00383046.3	CMBL	10	7	>50	<4.3	6.9933
IPI00018349.5	MCM4	7	7	>50	<4.3	6.585		IPI00018120.1	DAP3	8	7	>50	<4.3	6.286
IPI00031517.1	MCM6	8	7	>50	<4.3	5.9879		IPI00178440.3	EEF1B2	10	7	>50	<4.3	7.205
IPI00604590.3	NME1-NME2	8	7	>50	<4.3	7.0877		IPI00654777.2	EIF3F	11	7	>50	<4.3	6.8787
IPI00449049.5	PARP1	7	7	>50	<4.3	6.905		IPI00290460.3	EIF3G	7	7	>50	<4.3	6.3952
IPI00021700.3	PCNA	8	7	>50	<4.3	6.7614		IPI00647650.3	EIF3H	9	7	>50	<4.3	6.8973
IPI00009790.1	PFKP	8	7	>50	<4.3	6.5567		IPI00376005.2	EIF5A	10	7	>50	<4.3	7.1278
IPI00024821.1	PSMD14	7	7	>50	<4.3	6.8227		IPI00029079.5	GMPS	7	7	>50	<4.3	6.0646
IPI00100933.1	PTER	7	7	>50	<4.3	6.2526		IPI00004962.2	GOLIM4	7	7	>50	<4.3	6.1418
IPI00300376.4	TGM3	9	7	>50	<4.3	6.4869		IPI00910513.1	GSPT1	7	7	>50	<4.3	6.434
IPI00218319.3	TPM3	7	7	>50	<4.3	6.5513		IPI00016862.1	GSR	8	7	>50	<4.3	6.6425
IPI00011654.2	TUBB	19	7	>50	<4.3	7.2296		IPI00026530.4	LMAN1	7	7	>50	<4.3	6.4297
IPI00003627.1	ACTL6A	7	6	>50	<4.3	6.4663		IPI00783271.1	LRPPRC	7	7	>50	<4.3	6.1459
IPI00029468.1	ACTR1A	8	6	>50	<4.3	6.7795		IPI00022002.6	MRPS27	7	7	>50	<4.3	6.2154
IPI00398768.1	ARG1	8	6	>50	<4.3	6.6607		IPI00016610.2	PCBP1	11	7	>50	<4.3	7.2998
IPI00020984.2	CANX	8	6	>50	<4.3	6.6239		IPI00005511.1	PHF5A	8	7	>50	<4.3	6.5488
IPI00383046.3	CMBL	8	6	>50	<4.3	7.245		IPI00220301.5	PRDX6	8	7	>50	<4.3	6.7193
IPI00004839.1	CRKL	7	6	>50	<4.3	6.1383		IPI00219774.3	PRKAR2A	7	7	>50	<4.3	6.3734
IPI00215637.5	DDX3X	8	6	>50	<4.3	6.0997		IPI00029623.1	PSMA6	9	7	>50	<4.3	7.0441
IPI00396435.3	DHX15	7	6	>50	<4.3	6.3625		IPI00011126.6	PSMC1	7	7	>50	<4.3	6.5753
IPI00376317.4	EDC4	6	6	>50	<4.3	6.4328		IPI00216247.2	PSMD4	8	7	>50	<4.3	6.7387
IPI00033143.1	EIF3K	6	6	>50	<4.3	6.8491		IPI00008964.3	RAB1B	8	7	>50	<4.3	6.8048
IPI00872684.1	EZR	6	6	>50	<4.3	6.2447		IPI00873632.1	RAB2A	8	7	>50	<4.3	6.657
IPI00022344.1	FLVCR1	7	6	>50	<4.3	6.056		IPI00549205.1	RAD50	8	7	>50	<4.3	5.9392
IPI00910513.1	GSPT1	6	6	>50	<4.3	6.5136		IPI00853598.1	SEC13	7	7	>50	<4.3	6.3477
IPI00646240.3	HIST2H2BA	6	6	>50	<4.3	7.5816		IPI00027969.1	VHL	15	7	>50	<4.3	7.7135
IPI00003881.5	HNRNPF	7	6	>50	<4.3	6.5485		IPI00018931.6	VPS35	7	7	>50	<4.3	6.1429
IPI00025512.2	HSPB1	6	6	>50	<4.3	6.762		IPI00033030.2	ADRM1	7	6	>50	<4.3	6.5883
IPI00012837.1	KIF5B	6	6	>50	<4.3	6.1883		IPI00100160.3	CAND1	6	6	>50	<4.3	6.0808
IPI00219365.3	MSN	6	6	>50	<4.3	6.3928		IPI00639957.2	CARM1	6	6	>50	<4.3	6.2973
IPI00299507.6	NCAPH	6	6	>50	<4.3	6.3268		IPI00465132.4	COPE	6	6	>50	<4.3	6.5078
IPI00298423.3	PDHX	6	6	>50	<4.3	6.3963		IPI00004839.1	CRKL	6	6	>50	<4.3	6.1594
IPI00009904.1	PDIA4	6	6	>50	<4.3	6.4373		IPI00032325.1	CSTA	6	6	>50	<4.3	6.5664
IPI00018235.3	PEF1	8	6	>50	<4.3	6.4932		IPI00215637.5	DDX3X	8	6	>50	<4.3	6.2723
IPI00005511.1	PHF5A	7	6	>50	<4.3	7.0316		IPI00396435.3	DHX15	7	6	>50	<4.3	6.2649
IPI00000874.1	PRDX1	12	6	>50	<4.3	7.3701		IPI00012535.1	DNAJA1	6	6	>50	<4.3	6.6425
IPI00220301.5	PRDX6	6	6	>50	<4.3	6.4604		IPI00386975.2	DSC1	6	6	>50	<4.3	6.8111
IPI00441473.3	PRMT5	6	6	>50	<4.3	6.2835		IPI00646839.1	EIF3C	6	6	>50	<4.3	6.2707
IPI00028006.1	PSMB2	6	6	>50	<4.3	6.7024		IPI00383581.4	GANAB	6	6	>50	<4.3	6.3291
IPI00000811.2	PSMB6	9	6	>50	<4.3	7.0644		IPI00874030.3	HNRNPA2B1	6	6	>50	<4.3	6.2074
IPI00003217.3	PSMB7	9	6	>50	<4.3	6.7697		IPI00011916.1	JTV1	11	6	>50	<4.3	6.9036
IPI00384051.6	PSME2	8	6	>50	<4.3	6.8761		IPI00024425.5	KIAA0664	6	6	>50	<4.3	6.3603
IPI00291928.8	RAB14	6	6	>50	<4.3	6.5846		IPI00785113.1	LRRFIP1	6	6	>50	<4.3	6.1822
IPI00008964.3	RAB1B	8	6	>50	<4.3	6.7879		IPI00003479.3	MAPK1	8	6	>50	<4.3	6.7979
IPI00219156.7	RPL30	8	6	>50	<4.3	6.9545		IPI00018349.5	MCM4	6	6	>50	<4.3	6.5527
IPI00847579.1	RPS12	9	6	>50	<4.3	7.209		IPI00455473.2	MIA3	6	6	>50	<4.3	6.2265
IPI00023101.1	RQCD1	6	6	>50	<4.3	6.1312		IPI00604620.3	NCL	6	6	>50	<4.3	6.058
IPI00643202.3	SERPINB12	6	6	>50	<4.3	7.0006		IPI00291755.6	NUP210	6	6	>50	<4.3	6.2188
IPI00007188.5	SLC25A5	6	6	>50	<4.3	6.9155		IPI00018235.3	PEF1	7	6	>50	<4.3	6.5803
IPI00411559.2	SMC4	6	6	>50	<4.3	6.1121		IPI00024919.3	PRDX3	7	6	>50	<4.3	6.5495
IPI00294536.2	STRAP	7	6	>50	<4.3	6.6062		IPI00441473.3	PRMT5	7	6	>50	<4.3	6.2516
IPI00298994.6	TLN1	6	6	>50	<4.3	6.0993		IPI00028006.1	PSMB2	6	6	>50	<4.3	6.6815
IPI00027107.5	TUFM	7	6	>50	<4.3	6.4086		IPI00003217.3	PSMB7	8	6	>50	<4.3	6.6908
IPI00220834.8	XRCC5	6	6	>50	<4.3	6.4452		IPI00219445.1	PSME3	6	6	>50	<4.3	6.2096
IPI00033025.8	SEPT7	6	6	>50	<4.3	n.d.		IPI00005260.4	PSME4	6	6	>50	<4.3	6.6552
IPI00012007.6	AHCY	5	5	>50	<4.3	6.43		IPI00014577.1	RAB18	7	6	>50	<4.3	6.4841
IPI00021129.4	AP3B1	5	5	>50	<4.3	6.3735		IPI00005719.1	RAB1A	9	6	>50	<4.3	6.8946
IPI00873294.1	BLMH	5	5	>50	<4.3	6.4552		IPI00023526.4	RAB6A	7	6	>50	<4.3	6.3728
IPI00013468.1	BUB3	5	5	>50	<4.3	6.4719		IPI00219156.7	RPL30	8	6	>50	<4.3	6.9919
IPI00014230.1	C1QBP	5	5	>50	<4.3	6.6808		IPI00643202.3	SERPINB12	8	6	>50	<4.3	7.0941
IPI00005969.3	CAPZA1	7	5	>50	<4.3	6.722		IPI00017451.1	SF3A1	6	6	>50	<4.3	6.3897
IPI00639957.2	CARM1	5	5	>50	<4.3	6.2686		IPI00007188.5	SLC25A5	6	6	>50	<4.3	6.7863
IPI00013885.1	CASP14	7	5	>50	<4.3	6.8075		IPI00871851.2	SEPT2	7	6	>50	<4.3	n.d.
IPI00465436.4	CAT	5	5	>50	<4.3	6.5798		IPI00033025.8	SEPT7	6	6	>50	<4.3	n.d.
IPI00013122.1	CDC37	5	5	>50	<4.3	6.2213		IPI00021129.4	AP3B1	5	5	>50	<4.3	6.2357
IPI00014587.1	CLTA	5	5	>50	<4.3	6.3833		IPI00006482.1	ATP1A1	5	5	>50	<4.3	6.1272
IPI00032325.1	CSTA	5	5	>50	<4.3	6.7436		IPI00478410.2	ATP5C1	5	5	>50	<4.3	6.433
IPI00027014.1	DCTN3	5	5	>50	<4.3	6.3587		IPI00641829.5	BAT1	5	5	>50	<4.3	6.6502
IPI00307259.11	DNAJC13	5	5	>50	<4.3	5.6789		IPI00873294.1	BLMH	7	5	>50	<4.3	6.5723
IPI00019329.1	DYNLL1	6	5	>50	<4.3	7.1282		IPI00013468.1	BUB3	5	5	>50	<4.3	6.484
IPI00011416.2	ECH1	5	5	>50	<4.3	6.2297		IPI00294680.5	C15ORF23	5	5	>50	<4.3	6.2184
IPI00552639.2	EIF4G1	5	5	>50	<4.3	5.7564		IPI00005969.3	CAPZA1	5	5	>50	<4.3	6.5509
IPI00397801.4	FLG2	8	5	>50	<4.3	7.0592		IPI00290461.3	EIF3J	5	5	>50	<4.3	6.3101
IPI00479191.2	HNRNPH1	5	5	>50	<4.3	6.5234		IPI00397801.4	FLG2	9	5	>50	<4.3	6.7125
IPI00024425.5	KIAA0664	5	5	>50	<4.3	6.3008		IPI00099986.5	FN3KRP	5	5	>50	<4.3	6.5384
IPI00026530.4	LMAN1	5	5	>50	<4.3	6.5263		IPI00876896.1	GTF2F2	6	5	>50	<4.3	6.198
IPI00084571.4	MRPL39	5	5	>50	<4.3	6.3129		IPI00646240.3	HIST2H2BA	5	5	>50	<4.3	6.8205
IPI00022002.6	MRPS27	5	5	>50	<4.3	6.2922		IPI00479191.2	HNRNPH1	5	5	>50	<4.3	6.6574
IPI00106495.1	NCAPG	5	5	>50	<4.3	6.2911		IPI00157790.7	KIAA0368	5	5	>50	<4.3	5.9131
IPI00604620.3	NCL	5	5	>50	<4.3	6.5835		IPI00448751.3	KIAA1598	5	5	>50	<4.3	6.07
IPI00549248.4	NPM1	6	5	>50	<4.3	7.0425		IPI00305289.2	KIF11	5	5	>50	<4.3	6.1694
IPI00784216.2	PFKL	5	5	>50	<4.3	5.6045		IPI00337460.3	KLC1	5	5	>50	<4.3	6.2111
IPI00791634.1	PHB	5	5	>50	<4.3	6.2438		IPI00167941.1	MDN1	5	5	>50	<4.3	5.7978
IPI00027252.6	PHB2	5	5	>50	<4.3	6.4582		IPI00299507.6	NCAPH	5	5	>50	<4.3	5.9676
IPI00030255.1	PLOD3	5	5	>50	<4.3	6.2103		IPI00019380.1	NCBP1	5	5	>50	<4.3	6.0287
IPI00027350.3	PRDX2	6	5	>50	<4.3	6.935		IPI00216654.2	NOLC1	5	5	>50	<4.3	6.1143
IPI00028004.2	PSMB3	6	5	>50	<4.3	6.6009		IPI00550746.4	NUDC	5	5	>50	<4.3	6.6028
IPI00479306.1	PSMB5	5	5	>50	<4.3	6.464		IPI00298423.3	PDHX	5	5	>50	<4.3	6.2083
IPI00216247.2	PSMD4	6	5	>50	<4.3	6.5382		IPI00030255.1	PLOD3	5	5	>50	<4.3	6.0202
IPI00005719.1	RAB1A	7	5	>50	<4.3	6.6213		IPI00011937.1	PRDX4	5	5	>50	<4.3	6.9355
IPI00873632.1	RAB2A	6	5	>50	<4.3	6.0462		IPI00025019.3	PSMB1	7	5	>50	<4.3	6.745
IPI00016339.4	RAB5C	6	5	>50	<4.3	6.62		IPI00479306.1	PSMB5	6	5	>50	<4.3	6.3958
IPI00294879.1	RANGAP1	5	5	>50	<4.3	5.919		IPI00000811.2	PSMB6	6	5	>50	<4.3	6.9229
IPI00646512.1	RBBP7	7	5	>50	<4.3	6.4629		IPI00024821.1	PSMD14	5	5	>50	<4.3	6.6465
IPI00376798.3	RPL11	7	5	>50	<4.3	6.9799		IPI00291928.8	RAB14	5	5	>50	<4.3	6.339
IPI00179330.6	RPS27A	9	5	>50	<4.3	7.5889		IPI00016339.4	RAB5C	5	5	>50	<4.3	6.6263
IPI00017376.2	SEC23B	5	5	>50	<4.3	6.1665		IPI00003386.3	RBX1	6	5	>50	<4.3	7.1458
IPI00010474.1	SLC7A11	5	5	>50	<4.3	6.4789		IPI00072377.1	SET	6	5	>50	<4.3	7.0333
IPI00216047.3	SMARCC2	5	5	>50	<4.3	6.1165		IPI00029764.1	SF3A3	6	5	>50	<4.3	6.5029
IPI00291939.1	SMC1A	5	5	>50	<4.3	5.9557		IPI00010474.1	SLC7A11	5	5	>50	<4.3	6.3972
IPI00219420.3	SMC3	5	5	>50	<4.3	6.2497		IPI00003394.1	SMN1	5	5	>50	<4.3	6.3572
IPI00003394.1	SMN1	6	5	>50	<4.3	6.2345		IPI00002922.5	TBL1XR1	5	5	>50	<4.3	6.2427
IPI00179473.9	SQSTM1	7	5	>50	<4.3	6.7646		IPI00305622.4	TGM1	5	5	>50	<4.3	6.4712
IPI00029629.3	TRIM25	5	5	>50	<4.3	6.4237		IPI00069084.2	TRRAP	5	5	>50	<4.3	5.7179
IPI00023647.4	UBA6	5	5	>50	<4.3	5.7616		IPI00065671.1	UCK2	5	5	>50	<4.3	6.1503
IPI00220642.7	YWHAG	8	5	>50	<4.3	6.5595		IPI00003627.1	ACTL6A	4	4	>50	<4.3	6.3049
IPI00299635.6	BIRC6	5	5	>50	<4.3	5.4161		IPI00792100.1	C14ORF166	4	4	>50	<4.3	5.9757
IPI00902584.1	VASP	5	5	>50	<4.3	6.4104		IPI00014230.1	C1QBP	5	4	>50	<4.3	6.7048
IPI00028031.2	ACADVL	4	4	>50	<4.3	6.3352		IPI00872686.1	CAPN2	4	4	>50	<4.3	5.8958
IPI00643722.1	ARID1A	4	4	>50	<4.3	5.9983		IPI00171134.5	CCDC88A	4	4	>50	<4.3	6.1702
IPI00645431.2	BAT3	4	4	>50	<4.3	6.2264		IPI00910593.1	CNN2	4	4	>50	<4.3	6.2712
IPI00895806.1	CNBP	4	4	>50	<4.3	6.3484		IPI00783982.1	COPG	5	4	>50	<4.3	6.1922
IPI00010190.3	DECR2	5	4	>50	<4.3	6.0542		IPI00032038.4	CPT1A	4	4	>50	<4.3	5.8956
IPI00012535.1	DNAJA1	4	4	>50	<4.3	6.5402		IPI00297084.7	DDOST	4	4	>50	<4.3	6.3471
IPI00032406.1	DNAJA2	5	4	>50	<4.3	6.2437		IPI00293260.5	DNAJC10	4	4	>50	<4.3	6.049
IPI00293260.5	DNAJC10	4	4	>50	<4.3	6.1207		IPI00376317.4	EDC4	4	4	>50	<4.3	6.067
IPI00386975.2	DSC1	4	4	>50	<4.3	6.6732		IPI00033143.1	EIF3K	4	4	>50	<4.3	6.577
IPI00749113.2	DUT	4	4	>50	<4.3	6.0408		IPI00007797.3	FABP5	6	4	>50	<4.3	6.4776
IPI00297982.7	EIF2S3	5	4	>50	<4.3	6.9659		IPI00016077.1	GBAS	4	4	>50	<4.3	6.6489
IPI00646839.1	EIF3C	4	4	>50	<4.3	6.2643		IPI00010090.1	GCLM	5	4	>50	<4.3	6.2213
IPI00290461.3	EIF3J	4	4	>50	<4.3	5.7665		IPI00305267.2	GOLGA3	4	4	>50	<4.3	6.0703
IPI00007797.3	FABP5	4	4	>50	<4.3	6.8161		IPI00166200.4	GSDMA	4	4	>50	<4.3	6.128
IPI00016077.1	GBAS	4	4	>50	<4.3	6.6798		IPI00185146.5	IPO9	4	4	>50	<4.3	6.1179
IPI00017895.2	GPD2	4	4	>50	<4.3	5.995		IPI00479786.5	KHSRP	4	4	>50	<4.3	6.0785
IPI00027831.1	GRWD1	5	4	>50	<4.3	6.3705		IPI00012837.1	KIF5B	4	4	>50	<4.3	5.9746
IPI00874030.3	HNRNPA2B1	5	4	>50	<4.3	6.2383		IPI00294186.4	LACTB	5	4	>50	<4.3	6.1705
IPI00479786.5	KHSRP	4	4	>50	<4.3	6.005		IPI00184330.5	MCM2	5	4	>50	<4.3	6.1823
IPI00293276.10	LOC284889	7	4	>50	<4.3	6.8584		IPI00855820.1	MON2	4	4	>50	<4.3	5.8179
IPI00006932.3	LUC7L2	4	4	>50	<4.3	6.4194		IPI00013146.1	MRPS22	5	4	>50	<4.3	6.2749
IPI00184330.5	MCM2	4	4	>50	<4.3	5.7459		IPI00171438.2	MUTED	4	4	>50	<4.3	6.3493
IPI00013214.2	MCM3	4	4	>50	<4.3	6.1875		IPI00243221.2	NRD1	4	4	>50	<4.3	6.0949
IPI00018350.3	MCM5	4	4	>50	<4.3	5.8835		IPI00006451.6	NSF	4	4	>50	<4.3	6.1262
IPI00013146.1	MRPS22	5	4	>50	<4.3	6.5416		IPI00646917.1	NUDT21	4	4	>50	<4.3	6.7374
IPI00789605.1	MYL6	4	4	>50	<4.3	6.1611		IPI00107555.4	PFN2	4	4	>50	<4.3	6.2772
IPI00299524.1	NCAPD2	4	4	>50	<4.3	5.7554		IPI00107555.4	PFN2	7	4	>50	<4.3	6.2772
IPI00243221.2	NRD1	4	4	>50	<4.3	5.8113		IPI00219468.4	PFN2	4	4	>50	<4.3	6.2772
IPI00006451.6	NSF	4	4	>50	<4.3	6.0932		IPI00219468.4	PFN2	7	4	>50	<4.3	6.2772
IPI00550746.4	NUDC	4	4	>50	<4.3	6.6077		IPI00107555.4	PFN2	4	4	>50	<4.3	6.9656
IPI00646917.1	NUDT21	5	4	>50	<4.3	6.844		IPI00107555.4	PFN2	7	4	>50	<4.3	6.9656
IPI00828189.1	PCMT1	4	4	>50	<4.3	6.5298		IPI00219468.4	PFN2	4	4	>50	<4.3	6.9656
IPI00216691.5	PFN1	5	4	>50	<4.3	6.5493		IPI00219468.4	PFN2	7	4	>50	<4.3	6.9656
IPI00604773.1	PODXL	4	4	>50	<4.3	6.1185		IPI00028004.2	PSMB3	4	4	>50	<4.3	6.56
IPI00646304.4	PPIB	4	4	>50	<4.3	6.9834		IPI00555956.2	PSMB4	5	4	>50	<4.3	6.5091
IPI00008380.1	PPP2CA	4	4	>50	<4.3	6.7623		IPI00100933.1	PTER	4	4	>50	<4.3	6.1145
IPI00012833.1	PPP4C	4	4	>50	<4.3	6.1297		IPI00792352.1	RAN	6	4	>50	<4.3	6.8131
IPI00024919.3	PRDX3	6	4	>50	<4.3	6.5665		IPI00294879.1	RANGAP1	5	4	>50	<4.3	6.3572
IPI00011937.1	PRDX4	5	4	>50	<4.3	7.0007		IPI00646512.1	RBBP7	4	4	>50	<4.3	6.2846
IPI00555956.2	PSMB4	6	4	>50	<4.3	6.7216		IPI00031514.1	RFC5	4	4	>50	<4.3	5.884
IPI00219445.1	PSME3	4	4	>50	<4.3	6.4415		IPI00376798.3	RPL11	4	4	>50	<4.3	6.5674
IPI00023526.4	RAB6A	4	4	>50	<4.3	6.2198		IPI00794659.1	RPS20	4	4	>50	<4.3	6.7713
IPI00031514.1	RFC5	4	4	>50	<4.3	5.826		IPI00179330.6	RPS27A	9	4	>50	<4.3	7.5028
IPI00794659.1	RPS20	4	4	>50	<4.3	7.0123		IPI00305166.2	SDHA	4	4	>50	<4.3	5.8784
IPI00013871.1	RRM1	4	4	>50	<4.3	6.1476		IPI00017376.2	SEC23B	4	4	>50	<4.3	6.032
IPI00853598.1	SEC13	4	4	>50	<4.3	6.3872		IPI00017341.3	SF3A2	4	4	>50	<4.3	6.0651
IPI00017341.3	SF3A2	5	4	>50	<4.3	6.3199		IPI00032827.1	SF3B14	6	4	>50	<4.3	6.5744
IPI00032827.1	SF3B14	5	4	>50	<4.3	6.6904		IPI00301364.3	SKP1	4	4	>50	<4.3	6.6456
IPI00017669.5	SMARCE1	6	4	>50	<4.3	6.2693		IPI00219420.3	SMC3	4	4	>50	<4.3	6.0443
IPI00412344.5	SRPK1	4	4	>50	<4.3	6.1934		IPI00297477.3	SNRPA1	4	4	>50	<4.3	6.118
IPI00784414.1	STAT3	4	4	>50	<4.3	6.0329		IPI00179473.9	SQSTM1	7	4	>50	<4.3	6.6616
IPI00294619.1	TFG	4	4	>50	<4.3	6.2365		IPI00293434.2	SRP14	5	4	>50	<4.3	6.6698
IPI00305622.4	TGM1	4	4	>50	<4.3	6.8494		IPI00029744.1	SSBP1	4	4	>50	<4.3	6.5081
IPI00791117.1	TK1	4	4	>50	<4.3	6.3023		IPI00418497.1	TIMM50	4	4	>50	<4.3	6.1297
IPI00069084.2	TRRAP	4	4	>50	<4.3	5.9188		IPI00018768.1	TSN	4	4	>50	<4.3	6.115
IPI00018768.1	TSN	4	4	>50	<4.3	6.0383		IPI00007750.1	TUBA4A	6	4	>50	<4.3	7.0298
IPI00014533.1	UBTF	4	4	>50	<4.3	6.4784		IPI00011654.2	TUBB	7	4	>50	<4.3	6.8999
IPI00031583.4	USO1	4	4	>50	<4.3	5.9943		IPI00024664.1	USP5	4	4	>50	<4.3	5.885
IPI00018931.6	VPS35	4	4	>50	<4.3	5.904		IPI00005492.2	WDR5	4	4	>50	<4.3	6.2822
IPI00304742.5	STK10	4	4	>50	<4.3	n.d.		IPI00019376.6	SEPT11	5	4	>50	<4.3	n.d.
IPI00026219.4	CPSF1	4	4	>50	<4.3	5.7484		IPI00784614.1	SEPT9	4	4	>50	<4.3	n.d.
IPI00219861.3	ACP1	3	3	>50	<4.3	6.2668		IPI00025849.1	ANP32A	4	3	>50	<4.3	6.7424
IPI00006482.1	ATP1A1	3	3	>50	<4.3	6.1132		IPI00643722.1	ARID1A	3	3	>50	<4.3	5.7454
IPI00478410.2	ATP5C1	3	3	>50	<4.3	6.5234		IPI00219518.7	ARL1	3	3	>50	<4.3	6.205
IPI00641829.5	BAT1	3	3	>50	<4.3	6.4904		IPI00029133.4	ATP5F1	4	3	>50	<4.3	6.4919
IPI00141933.3	BUB1B	3	3	>50	<4.3	5.9172		IPI00645431.2	BAT3	3	3	>50	<4.3	6.0677
IPI00294680.5	C15ORF23	3	3	>50	<4.3	6.4179		IPI00291751.6	C2ORF47	4	3	>50	<4.3	6.1776
IPI00395627.3	CACYBP	3	3	>50	<4.3	6.4723		IPI00419575.6	C7ORF20	3	3	>50	<4.3	6.0123
IPI00872686.1	CAPN2	3	3	>50	<4.3	5.816		IPI00026182.5	CAPZA2	3	3	>50	<4.3	6.1525
IPI00026182.5	CAPZA2	3	3	>50	<4.3	6.2361		IPI00305064.1	CD44	3	3	>50	<4.3	6.1846
IPI00305064.1	CD44	3	3	>50	<4.3	6.2096		IPI00005822.2	CDC23	3	3	>50	<4.3	5.9432
IPI00022091.3	CDC16	3	3	>50	<4.3	5.9365		IPI00171844.3	COPS4	3	3	>50	<4.3	5.958
IPI00005822.2	CDC23	3	3	>50	<4.3	6.1052		IPI00009958.6	COPS5	3	3	>50	<4.3	6.0997
IPI00910593.1	CNN2	4	3	>50	<4.3	6.4955		IPI00027014.1	DCTN3	3	3	>50	<4.3	5.8971
IPI00465132.4	COPE	3	3	>50	<4.3	6.1911		IPI00015911.1	DLD	3	3	>50	<4.3	6.2529
IPI00009958.6	COPS5	3	3	>50	<4.3	6.138		IPI00307259.11	DNAJC13	4	3	>50	<4.3	5.9517
IPI00013212.1	CSK	4	3	>50	<4.3	n.d.		IPI00749113.2	DUT	3	3	>50	<4.3	6.4411
IPI00915443.1	CTAGE5	3	3	>50	<4.3	5.9478		IPI00019329.1	DYNLL1	4	3	>50	<4.3	6.5956
IPI00011229.1	CTSD	3	3	>50	<4.3	7.2031		IPI00908416.1	EIF4E	3	3	>50	<4.3	6.091
IPI00005904.3	DDX20	3	3	>50	<4.3	6.5941		IPI00552639.2	EIF4G1	3	3	>50	<4.3	5.5966
IPI00473014.5	DSTN	3	3	>50	<4.3	6.2775		IPI00874235.1	ERGIC1	3	3	>50	<4.3	5.9246
IPI00014424.1	EEF1A2	3	3	>50	<4.3	5.9805		IPI00914566.2	FDPS	3	3	>50	<4.3	6.2257
IPI00022648.2	EIF5	3	3	>50	<4.3	6.7166		IPI00022344.1	FLVCR1	4	3	>50	<4.3	6.1838
IPI00874235.1	ERGIC1	3	3	>50	<4.3	6.1769		IPI00413895.2	GOLGA2	3	3	>50	<4.3	5.9596
IPI00783097.3	GARS	3	3	>50	<4.3	6.5013		IPI00017895.2	GPD2	3	3	>50	<4.3	5.884
IPI00031564.1	GGCT	3	3	>50	<4.3	6.6001		IPI00453473.6	HIST1H4A	3	3	>50	<4.3	6.6835
IPI00168262.2	GLT25D1	4	3	>50	<4.3	6.136		IPI00003881.5	HNRNPF	4	3	>50	<4.3	6.0377
IPI00828021.2	HSPA4L	3	3	>50	<4.3	5.8967		IPI00100748.4	HSPBP1	3	3	>50	<4.3	6.4576
IPI00100748.4	HSPBP1	3	3	>50	<4.3	6.4342		IPI00514983.4	HSPH1	3	3	>50	<4.3	6.0179
IPI00514983.4	HSPH1	3	3	>50	<4.3	6.3701		IPI00000070.1	LDLR	3	3	>50	<4.3	5.8189
IPI00185146.5	IPO9	3	3	>50	<4.3	6.1996		IPI00293276.10	LOC284889	6	3	>50	<4.3	7.1069
IPI00337460.3	KLC1	3	3	>50	<4.3	6.1535		IPI00008240.2	MARS	3	3	>50	<4.3	5.7961
IPI00000070.1	LDLR	3	3	>50	<4.3	6.1576		IPI00013214.2	MCM3	3	3	>50	<4.3	6.1137
IPI00887241.1	LOC650788	3	3	>50	<4.3	6.7346		IPI00018350.3	MCM5	3	3	>50	<4.3	5.936
IPI00171626.3	LPCAT1	4	3	>50	<4.3	5.5131		IPI00013195.1	MRPL49	3	3	>50	<4.3	5.9735
IPI00783271.1	LRPPRC	3	3	>50	<4.3	5.936		IPI00009253.2	NAPA	3	3	>50	<4.3	5.9034
IPI00785113.1	LRRFIP1	3	3	>50	<4.3	6.0265		IPI00106495.1	NCAPG	3	3	>50	<4.3	5.7855
IPI00002324.6	MAT2B	3	3	>50	<4.3	6.2155		IPI00247167.3	NCCRP1	3	3	>50	<4.3	6.025
IPI00855820.1	MON2	3	3	>50	<4.3	6.0361		IPI00025796.3	NDUFS3	3	3	>50	<4.3	5.8821
IPI00032881.2	MRPS23	3	3	>50	<4.3	6.0666		IPI00304596.3	NONO	3	3	>50	<4.3	6.0997
IPI00794900.1	MTHFD1	3	3	>50	<4.3	5.6721		IPI00017672.4	NP	3	3	>50	<4.3	6.4683
IPI00171438.2	MUTED	3	3	>50	<4.3	6.3012		IPI00027252.6	PHB2	3	3	>50	<4.3	5.9326
IPI00017763.6	NAP1L4	3	3	>50	<4.3	6.0246		IPI00024006.3	PIK3R4	3	3	>50	<4.3	5.4277
IPI00019380.1	NCBP1	3	3	>50	<4.3	6.1898		IPI00027192.6	PLOD1	3	3	>50	<4.3	5.8912
IPI00304596.3	NONO	3	3	>50	<4.3	5.9945		IPI00005179.1	POLR1C	3	3	>50	<4.3	5.9389
IPI00221235.3	NUP160	3	3	>50	<4.3	6.1312		IPI00007346.1	PPIH	3	3	>50	<4.3	6.198
IPI00479143.2	PCNT	3	3	>50	<4.3	5.627		IPI00332511.5	PPP2R2A	4	3	>50	<4.3	6.2386
IPI00465179.3	PFKM	3	3	>50	<4.3	5.7608		IPI00890743.1	PPP6C	3	3	>50	<4.3	6.588
IPI00011200.5	PHGDH	3	3	>50	<4.3	6.4489		IPI00008998.3	PTPLAD1	3	3	>50	<4.3	5.9711
IPI00216694.3	PLS3	3	3	>50	<4.3	6.0651		IPI00023510.1	RAB5A	3	3	>50	<4.3	6.0001
IPI00007346.1	PPIH	3	3	>50	<4.3	6.209		IPI00221325.3	RANBP2	3	3	>50	<4.3	5.6617
IPI00332511.5	PPP2R2A	3	3	>50	<4.3	6.2477		IPI00328319.8	RBBP4	3	3	>50	<4.3	6.3129
IPI00783302.1	PTCD3	3	3	>50	<4.3	5.8473		IPI00386448.4	RELA	3	3	>50	<4.3	5.9183
IPI00789101.1	PTGES3	3	3	>50	<4.3	6.2808		IPI00031521.1	RFC3	3	3	>50	<4.3	6.0336
IPI00016513.5	RAB10	3	3	>50	<4.3	6.2494		IPI00219153.4	RPL22	3	3	>50	<4.3	6.4006
IPI00014577.1	RAB18	3	3	>50	<4.3	6.4591		IPI00847579.1	RPS12	5	3	>50	<4.3	6.7414
IPI00792352.1	RAN	5	3	>50	<4.3	6.7289		IPI00221091.9	RPS15A	3	3	>50	<4.3	6.2522
IPI00221325.3	RANBP2	3	3	>50	<4.3	6.2052		IPI00791157.1	RPS17	3	3	>50	<4.3	5.965
IPI00015842.1	RCN1	3	3	>50	<4.3	5.9546		IPI00021766.5	RTN4	5	3	>50	<4.3	6.6988
IPI00219153.4	RPL22	4	3	>50	<4.3	6.6185		IPI00218466.7	SEC61A1	3	3	>50	<4.3	6.3942
IPI00221091.9	RPS15A	3	3	>50	<4.3	6.3848		IPI00022202.3	SLC25A3	3	3	>50	<4.3	6.2769
IPI00791157.1	RPS17	3	3	>50	<4.3	6.1017		IPI00017669.5	SMARCE1	3	3	>50	<4.3	6.2881
IPI00021766.5	RTN4	5	3	>50	<4.3	6.6786		IPI00291939.1	SMC1A	3	3	>50	<4.3	6.2071
IPI00641384.2	SEC16A	3	3	>50	<4.3	6.0893		IPI00020928.1	TFAM	3	3	>50	<4.3	5.9156
IPI00218466.7	SEC61A1	3	3	>50	<4.3	6.3407		IPI00884896.1	TXNRD1	3	3	>50	<4.3	6.3427
IPI00301364.3	SKP1	4	3	>50	<4.3	6.8209		IPI00023647.4	UBA6	4	3	>50	<4.3	5.7564
IPI00006666.1	SLC16A3	3	3	>50	<4.3	6.2557		IPI00845348.1	ZRANB2	3	3	>50	<4.3	5.9336
IPI00102509.4	SLC38A5	3	3	>50	<4.3	5.9487		IPI00220487.4	ATP5H	2	2	>50	<4.3	6.004
IPI00234252.3	SMARCC1	3	3	>50	<4.3	5.7208		IPI00023064.1	C6ORF66	2	2	>50	<4.3	6.0217
IPI00029744.1	SSBP1	3	3	>50	<4.3	6.9026		IPI00027443.5	CARS	2	2	>50	<4.3	6.4302
IPI00002922.5	TBL1XR1	3	3	>50	<4.3	6.4696		IPI00740019.2	CCDC88C	2	2	>50	<4.3	5.6718
IPI00003505.3	TRIP13	3	3	>50	<4.3	6.0816		IPI00022091.3	CDC16	2	2	>50	<4.3	5.7601
IPI00007750.1	TUBA4A	4	3	>50	<4.3	7.061		IPI00008791.1	CIAO1	2	2	>50	<4.3	5.9434
IPI00007752.1	TUBB2C	4	3	>50	<4.3	6.9058		IPI00014587.1	CLTA	2	2	>50	<4.3	6.1612
IPI00470779.2	TXLNA	4	3	>50	<4.3	6.4061		IPI00895806.1	CNBP	2	2	>50	<4.3	6.4407
IPI00024664.1	USP5	3	3	>50	<4.3	5.8212		IPI00007818.3	CPSF3	2	2	>50	<4.3	6.0214
IPI00414197.3	WDR26	3	3	>50	<4.3	6.4087		IPI00915443.1	CTAGE5	2	2	>50	<4.3	6.0442
IPI00005492.2	WDR5	4	3	>50	<4.3	6.3966		IPI00005904.3	DDX20	2	2	>50	<4.3	6.2305
IPI00019269.3	WDR61	3	3	>50	<4.3	6.2314		IPI00010190.3	DECR2	3	2	>50	<4.3	5.6996
IPI00913924.1	LRRC15	4	3	>50	<4.3	n.d.		IPI00025178.3	DENND2C	2	2	>50	<4.3	6.0481
IPI00847535.1	PRG2	3	3	>50	<4.3	5.8577		IPI00852685.1	DIAPH1	2	2	>50	<4.3	5.9273
IPI00477313.3	HNRNPC	3	3	>50	<4.3	6.3628		IPI00032406.1	DNAJA2	3	2	>50	<4.3	6.3441
IPI00005711.4	HDAC6	3	3	>50	<4.3	5.2963		IPI00329629.6	DNAJC7	2	2	>50	<4.3	6.0804
IPI00643435.1	ATAD3A	3	3	>50	<4.3	5.8973		IPI00024993.4	ECHS1	2	2	>50	<4.3	6.2629
IPI00902512.1	PPP1CA	3	3	>50	<4.3	6.026		IPI00010105.1	EIF6	2	2	>50	<4.3	6.0079
IPI00010800.2	NES	3	3	>50	<4.3	n.d.		IPI00024911.1	ERP29	3	2	>50	<4.3	6.0843
IPI00910701.1	AARS	2	2	>50	<4.3	5.7186		IPI00168262.2	GLT25D1	2	2	>50	<4.3	5.6928
IPI00470537.2	ARID2	2	2	>50	<4.3	6.1526		IPI00015806.3	GTF3C3	2	2	>50	<4.3	5.6937
IPI00219518.7	ARL1	2	2	>50	<4.3	6.2988		IPI00289601.10	HDAC2	2	2	>50	<4.3	6.4284
IPI00219078.5	ATP2A2	2	2	>50	<4.3	5.8902		IPI00828021.2	HSPA4L	2	2	>50	<4.3	5.7815
IPI00220487.4	ATP5H	2	2	>50	<4.3	6.219		IPI00009010.3	HSPC152	2	2	>50	<4.3	5.9734
IPI00654820.2	ATP6	3	2	>50	<4.3	6.588		IPI00878985.1	INF2	2	2	>50	<4.3	5.8659
IPI00301434.4	BOLA2	2	2	>50	<4.3	6.7638		IPI00154283.4	KIAA1524	2	2	>50	<4.3	5.6165
IPI00792100.1	C14ORF166	2	2	>50	<4.3	5.8153		IPI00012578.1	KPNA4	2	2	>50	<4.3	5.8901
IPI00291751.6	C2ORF47	2	2	>50	<4.3	6.1314		IPI00171626.3	LPCAT1	3	2	>50	<4.3	5.9099
IPI00023064.1	C6ORF66	2	2	>50	<4.3	5.9549		IPI00084571.4	MRPL39	2	2	>50	<4.3	5.6519
IPI00419575.6	C7ORF20	2	2	>50	<4.3	5.9685		IPI00006970.2	MRPS2	2	2	>50	<4.3	6.1086
IPI00100160.3	CAND1	2	2	>50	<4.3	6.0332		IPI00795922.1	MRPS28	2	2	>50	<4.3	6.3807
IPI00027443.5	CARS	3	2	>50	<4.3	5.7205		IPI00789605.1	MYL6	3	2	>50	<4.3	6.432
IPI00740019.2	CCDC88C	2	2	>50	<4.3	5.8179		IPI00017763.6	NAP1L4	3	2	>50	<4.3	6.1617
IPI00909484.1	CDC42	2	2	>50	<4.3	6.5545		IPI00221235.3	NUP160	2	2	>50	<4.3	5.5246
IPI00028275.2	ch-TOG	2	2	>50	<4.3	6.0304		IPI00000581.6	OTUB1	2	2	>50	<4.3	6.1591
IPI00008791.1	CIAO1	2	2	>50	<4.3	5.9704		IPI00784216.2	PFKL	2	2	>50	<4.3	5.9101
IPI00018813.5	COPS2	2	2	>50	<4.3	6.3327		IPI00465179.3	PFKM	2	2	>50	<4.3	6.0141
IPI00171844.3	COPS4	2	2	>50	<4.3	5.7632		IPI00604773.1	PODXL	2	2	>50	<4.3	6.0896
IPI00009480.1	COPS8	2	2	>50	<4.3	5.8708		IPI00291093.3	POLR2E	2	2	>50	<4.3	5.9109
IPI00007818.3	CPSF3	2	2	>50	<4.3	6.0427		IPI00003309.4	POLR2H	2	2	>50	<4.3	5.9786
IPI00297056.2	CRNN	2	2	>50	<4.3	n.d.		IPI00012833.1	PPP4C	2	2	>50	<4.3	5.8698
IPI00297084.7	DDOST	2	2	>50	<4.3	6.2966		IPI00396630.3	PRKACA	2	2	>50	<4.3	5.9032
IPI00025178.3	DENND2C	2	2	>50	<4.3	n.d.		IPI00003565.1	PSMD10	2	2	>50	<4.3	6.1305
IPI00294501.1	DHCR7	2	2	>50	<4.3	6.0828		IPI00016513.5	RAB10	2	2	>50	<4.3	6.3125
IPI00852685.1	DIAPH1	2	2	>50	<4.3	5.6193		IPI00465275.2	RANBP9	2	2	>50	<4.3	5.9809
IPI00329629.6	DNAJC7	2	2	>50	<4.3	5.769		IPI00015842.1	RCN1	2	2	>50	<4.3	6.1773
IPI00024993.4	ECHS1	2	2	>50	<4.3	n.d.		IPI00872387.1	RPL7	2	2	>50	<4.3	6.5115
IPI00178440.3	EEF1B2	4	2	>50	<4.3	7.2214		IPI00743293.2	RTN3	2	2	>50	<4.3	6.1508
IPI00908416.1	EIF4E	2	2	>50	<4.3	6.0497		IPI00719725.1	SAPS3	2	2	>50	<4.3	5.9713
IPI00010105.1	EIF6	2	2	>50	<4.3	6.0698		IPI00017339.1	SF3B4	2	2	>50	<4.3	5.909
IPI00024911.1	ERP29	2	2	>50	<4.3	5.9115		IPI00006666.1	SLC16A3	2	2	>50	<4.3	6.0936
IPI00853400.1	FKBP15	2	2	>50	<4.3	6.305		IPI00006723.5	SNRNP40	2	2	>50	<4.3	6.0297
IPI00739940.4	FRYL	2	2	>50	<4.3	5.736		IPI00029266.1	SNRPE	2	2	>50	<4.3	6.5744
IPI00010090.1	GCLM	2	2	>50	<4.3	6.3295		IPI00009822.1	SRP54	2	2	>50	<4.3	5.9985
IPI00217952.6	GFPT1	2	2	>50	<4.3	6.1028		IPI00412344.5	SRPK1	2	2	>50	<4.3	6.2073
IPI00007102.3	GLOD4	2	2	>50	<4.3	6.1013		IPI00464979.4	SUCLA2	2	2	>50	<4.3	5.7463
IPI00029079.5	GMPS	2	2	>50	<4.3	6.0398		IPI00549189.4	THOP1	2	2	>50	<4.3	6.2085
IPI00413895.2	GOLGA2	2	2	>50	<4.3	6.1046		IPI00299084.1	TMEM33	2	2	>50	<4.3	5.8925
IPI00166200.4	GSDMA	2	2	>50	<4.3	6.6268		IPI00003505.3	TRIP13	2	2	>50	<4.3	6.0633
IPI00876896.1	GTF2F2	2	2	>50	<4.3	6.0822		IPI00007752.1	TUBB2C	4	2	>50	<4.3	6.9609
IPI00015806.3	GTF3C3	2	2	>50	<4.3	5.7982		IPI00470779.2	TXLNA	2	2	>50	<4.3	6.1704
IPI00289601.10	HDAC2	2	2	>50	<4.3	6.3497		IPI00024466.2	UGCGL1	2	2	>50	<4.3	5.7458
IPI00009010.3	HSPC152	2	2	>50	<4.3	n.d.		IPI00013847.4	UQCRC1	2	2	>50	<4.3	6.0602
IPI00878985.1	INF2	2	2	>50	<4.3	5.9313		IPI00031583.4	USO1	2	2	>50	<4.3	5.7027
IPI00157790.7	KIAA0368	3	2	>50	<4.3	5.6109		IPI00019269.3	WDR61	2	2	>50	<4.3	5.999
IPI00154283.4	KIAA1524	2	2	>50	<4.3	5.7285		IPI00216319.3	YWHAH	2	2	>50	<4.3	5.5142
IPI00448751.3	KIAA1598	2	2	>50	<4.3	5.8914		IPI00654820.2	ATP6	2	1	>50	<4.3	6.5728
IPI00012578.1	KPNA4	2	2	>50	<4.3	6.2811		IPI00031820.3	FARSA	2	1	>50	<4.3	6.2354
IPI00294186.4	LACTB	3	2	>50	<4.3	5.8678		IPI00027831.1	GRWD1	2	1	>50	<4.3	6.1967
IPI00887276.1	LOC100133841	2	2	>50	<4.3	5.7985		IPI00023860.1	NAP1L1	2	1	>50	<4.3	6.3893
IPI00003479.3	MAPK1	2	2	>50	<4.3	n.d.		IPI00791117.1	TK1	2	1	>50	<4.3	6.0325
IPI00291005.8	MDH1	2	2	>50	<4.3	5.9397		IPI00010796.1	P4HB	23	21	n.d.	n.d.	6.8573
IPI00167941.1	MDN1	2	2	>50	<4.3	5.7393		IPI00479186.6	PKM2	21	18	n.d.	n.d.	6.9914
IPI00013195.1	MRPL49	2	2	>50	<4.3	6.1912		IPI00297056.2	CRNN	3	3	n.d.	n.d.	5.8582
IPI00006970.2	MRPS2	2	2	>50	<4.3	6.1766		IPI00021828.1	CSTB	5	3	n.d.	n.d.	6.8089
IPI00795922.1	MRPS28	2	2	>50	<4.3	6.8383		IPI00071509.1	PKP1	2	2	n.d.	n.d.	5.802
IPI00009253.2	NAPA	2	2	>50	<4.3	6.029		IPI00418169.3	ANXA2	23	20	n.d.	n.d.	7.1675
IPI00247167.3	NCCRP1	2	2	>50	<4.3	6.2214		IPI00300376.4	TGM3	20	17	n.d.	n.d.	6.6122
IPI00025796.3	NDUFS3	2	2	>50	<4.3	6.1439		IPI00465248.5	ENO1	20	16	n.d.	n.d.	7.2712
IPI00000581.6	OTUB1	2	2	>50	<4.3	6.0709		IPI00796333.1	ALDOA	14	14	n.d.	n.d.	7.1076
IPI00021466.5	PAIP1	2	2	>50	<4.3	n.d.		IPI00007402.3	IPO7	16	14	n.d.	n.d.	6.8423
IPI00796337.1	PCBP2	3	2	>50	<4.3	6.6517		IPI00465028.7	TPI1	18	14	n.d.	n.d.	7.0292
IPI00107555.4	PFN2	2	2	>50	<4.3	6.9881		IPI00021405.3	LMNA	14	13	n.d.	n.d.	6.6416
IPI00107555.4	PFN2	2	2	>50	<4.3	6.369		IPI00169383.3	PGK1	14	13	n.d.	n.d.	6.6257
IPI00071509.1	PKP1	2	2	>50	<4.3	6.2176		IPI00396485.3	EEF1A1	15	12	n.d.	n.d.	7.6963
IPI00027192.6	PLOD1	2	2	>50	<4.3	5.9608		IPI00788737.1	GAPDH	17	12	n.d.	n.d.	7.5924
IPI00217852.6	PM20D2	2	2	>50	<4.3	5.7544		IPI00887678.1	LOC654188	14	12	n.d.	n.d.	7.3209
IPI00005179.1	POLR1C	2	2	>50	<4.3	6.2438		IPI00646304.4	PPIB	12	11	n.d.	n.d.	6.999
IPI00291093.3	POLR2E	2	2	>50	<4.3	6.3291		IPI00027444.1	SERPINB1	14	11	n.d.	n.d.	6.8109
IPI00003309.4	POLR2H	2	2	>50	<4.3	5.9447		IPI00291483.3	AKR1C3	10	10	n.d.	n.d.	6.7093
IPI00890743.1	PPP6C	2	2	>50	<4.3	6.8889		IPI00020632.4	ASS1	10	10	n.d.	n.d.	6.7307
IPI00396630.3	PRKACA	2	2	>50	<4.3	n.d.		IPI00879359.1	YWHAZ	12	10	n.d.	n.d.	7.1885
IPI00003565.1	PSMD10	2	2	>50	<4.3	6.3348		IPI00012011.6	CFL1	12	9	n.d.	n.d.	7.228
IPI00005260.4	PSME4	2	2	>50	<4.3	5.9895		IPI00022204.2	SERPINB3	10	9	n.d.	n.d.	6.8498
IPI00008998.3	PTPLAD1	2	2	>50	<4.3	5.9221		IPI00216298.6	TXN	13	9	n.d.	n.d.	7.1482
IPI00295849.3	RABGGTB	2	2	>50	<4.3	5.6937		IPI00398768.1	ARG1	9	8	n.d.	n.d.	6.7764
IPI00465275.2	RANBP9	2	2	>50	<4.3	6.2333		IPI00298547.3	DJ-1	8	8	n.d.	n.d.	6.9813
IPI00328319.8	RBBP4	3	2	>50	<4.3	6.7813		IPI00549248.4	NPM1	8	8	n.d.	n.d.	6.9678
IPI00386448.4	RELA	2	2	>50	<4.3	5.8812		IPI00009790.1	PFKP	10	8	n.d.	n.d.	6.4019
IPI00031521.1	RFC3	2	2	>50	<4.3	6.38		IPI00007047.1	S100A8	11	8	n.d.	n.d.	7.2941
IPI00215790.6	RPL38	2	2	>50	<4.3	6.8402		IPI00643920.3	TKT	8	8	n.d.	n.d.	6.478
IPI00743293.2	RTN3	2	2	>50	<4.3	6.2026		IPI00291005.8	MDH1	7	7	n.d.	n.d.	6.5368
IPI00719725.1	SAPS3	2	2	>50	<4.3	6.0162		IPI00023020.1	SEMG1	7	7	n.d.	n.d.	6.2275
IPI00305166.2	SDHA	2	2	>50	<4.3	5.7201		IPI00013890.2	SFN	7	7	n.d.	n.d.	6.7341
IPI00017339.1	SF3B4	4	2	>50	<4.3	6.0081		IPI00027107.5	TUFM	8	7	n.d.	n.d.	6.5423
IPI00022202.3	SLC25A3	2	2	>50	<4.3	6.4562		IPI00329801.12	ANXA5	6	6	n.d.	n.d.	6.157
IPI00006723.5	SNRNP40	2	2	>50	<4.3	6.0177		IPI00473014.5	DSTN	6	6	n.d.	n.d.	6.4481
IPI00297477.3	SNRPA1	2	2	>50	<4.3	6.0994		IPI00027350.3	PRDX2	7	6	n.d.	n.d.	6.7433
IPI00329512.3	SNRPB	2	2	>50	<4.3	6.381		IPI00029629.3	TRIM25	6	6	n.d.	n.d.	6.2441
IPI00029266.1	SNRPE	3	2	>50	<4.3	6.2504		IPI00220219.6	COPB2	5	5	n.d.	n.d.	6.4084
IPI00293434.2	SRP14	3	2	>50	<4.3	6.6344		IPI00013788.1	HTATSF1	5	5	n.d.	n.d.	5.8817
IPI00009822.1	SRP54	2	2	>50	<4.3	5.9672		IPI00465436.4	CAT	4	4	n.d.	n.d.	6.4405
IPI00219682.6	STOM	2	2	>50	<4.3	6.3164		IPI00018813.5	COPS2	4	4	n.d.	n.d.	6.2606
IPI00464979.4	SUCLA2	2	2	>50	<4.3	6.0118		IPI00011416.2	ECH1	7	4	n.d.	n.d.	6.4655
IPI00020928.1	TFAM	2	2	>50	<4.3	6.2872		IPI00014424.1	EEF1A2	4	4	n.d.	n.d.	6.3051
IPI00549189.4	THOP1	2	2	>50	<4.3	6.112		IPI00216694.3	PLS3	4	4	n.d.	n.d.	6.1449
IPI00418497.1	TIMM50	3	2	>50	<4.3	6.1482		IPI00789101.1	PTGES3	4	4	n.d.	n.d.	6.1495
IPI00299084.1	TMEM33	2	2	>50	<4.3	6.0361		IPI00411559.2	SMC4	4	4	n.d.	n.d.	5.9376
IPI00884896.1	TXNRD1	2	2	>50	<4.3	6.0583		IPI00295400.1	WARS	4	4	n.d.	n.d.	6.0586
IPI00031556.7	U2AF2	2	2	>50	<4.3	6.1031		IPI00219078.5	ATP2A2	3	3	n.d.	n.d.	6.3201
IPI00173359.2	UACA	2	2	>50	<4.3	5.5487		IPI00025084.3	CAPNS1	3	3	n.d.	n.d.	6.0572
IPI00642374.1	UCHL5	2	2	>50	<4.3	6.2952		IPI00853400.1	FKBP15	3	3	n.d.	n.d.	6.0016
IPI00065671.1	UCK2	2	2	>50	<4.3	6.1292		IPI00217952.6	GFPT1	3	3	n.d.	n.d.	6.0768
IPI00024466.2	UGCGL1	2	2	>50	<4.3	5.4946		IPI00025512.2	HSPB1	4	3	n.d.	n.d.	6.8198
IPI00013847.4	UQCRC1	2	2	>50	<4.3	6.1537		IPI00796337.1	PCBP2	5	3	n.d.	n.d.	6.4899
IPI00221012.7	USP9X	2	2	>50	<4.3	5.7016		IPI00103242.5	POF1B	3	3	n.d.	n.d.	6.1486
IPI00915855.1	VDAC2	2	2	>50	<4.3	6.3807		IPI00215790.6	RPL38	3	3	n.d.	n.d.	6.5351
IPI00418471.6	VIM	3	2	>50	<4.3	6.3101		IPI00032826.1	ST13	4	3	n.d.	n.d.	6.3054
IPI00295400.1	WARS	2	2	>50	<4.3	6.018		IPI00294619.1	TFG	3	3	n.d.	n.d.	6.172
IPI00216319.3	YWHAH	2	2	>50	<4.3	5.7654		IPI00031556.7	U2AF2	3	3	n.d.	n.d.	5.9097
IPI00845348.1	ZRANB2	2	2	>50	<4.3	6.0503		IPI00414197.3	WDR26	4	3	n.d.	n.d.	6.1049
IPI00791333.1	C20ORF4	2	2	>50	<4.3	n.d.		IPI00218918.5	ANXA1	2	2	n.d.	n.d.	6.2067
IPI00829826.1	MED1	2	2	>50	<4.3	5.2366		IPI00219221.3	LGALS7	3	2	n.d.	n.d.	6.5503
IPI00910524.1	MAGEA4	2	2	>50	<4.3	6.2804		IPI00006932.3	LUC7L2	2	2	n.d.	n.d.	5.9071
IPI00383751.1	Q9UDG2_HUMAN	2	2	>50	<4.3	n.d.		IPI00794900.1	MTHFD1	2	2	n.d.	n.d.	5.9421
IPI00024281.1	SIP1	2	2	>50	<4.3	6.2264		IPI00023101.1	RQCD1	2	2	n.d.	n.d.	5.8342
IPI00396967.3	FHL2	2	2	>50	<4.3	5.4332		IPI00013895.1	S100A11	2	2	n.d.	n.d.	6.075
IPI00795015.2	SACS	2	2	>50	<4.3	n.d.		IPI00329512.3	SNRPB	2	2	n.d.	n.d.	6.4815
IPI00032995.1	LANCL2	2	2	>50	<4.3	n.d.		IPI00018146.1	YWHAQ	2	2	n.d.	n.d.	6.1657
IPI00141318.2	CKAP4	2	2	>50	<4.3	6.1305		IPI00828189.1	PCMT1	2	1	n.d.	n.d.	6.3183
IPI00033907.1	ANAPC1	2	2	>50	<4.3	n.d.
IPI00641582.1	BAG3	2	2	>50	<4.3	n.d.
IPI00029534.1	PPAT	2	2	>50	<4.3	n.d.
IPI00027415.2	DHX36	2	2	>50	<4.3	n.d.
IPI00022793.5	HADHB	2	2	>50	<4.3	6.1763
IPI00011770.1	NDUFA4	2	2	>50	<4.3	5.7121
IPI00175649.3	LRRK2	2	2	>50	<4.3	n.d.
IPI00019376.6	SEPT11	2	2	>50	<4.3	n.d.
IPI00103415.1	STAT5B	2	2	>50	<4.3	5.7974
IPI00174390.3	PDE12	2	2	>50	<4.3	5.7867
IPI00163849.2	EPS15L1	2	2	>50	<4.3	6.1054
IPI00218268.4	SIGMAR1	2	2	>50	<4.3	5.9457
IPI00643465.2	TACC2	2	2	>50	<4.3	5.6974
IPI00260715.5	FUS	2	2	>50	<4.3	n.d.
IPI00442098.1	PPP2R5C	2	2	>50	<4.3	n.d.
IPI00160421.3	MRPL18	2	2	>50	<4.3	5.9238
IPI00009680.3	MRPL44	2	2	>50	<4.3	5.3381
IPI00788737.1	GAPDH	14	11	n.d.	<4.3	7.2564
IPI00007047.1	S100A8	9	8	n.d.	<4.3	7.967
IPI00013890.2	SFN	4	4	n.d.	<4.3	6.6611
IPI00017672.4	NP	2	2	n.d.	<4.3	6.2256
IPI00013895.1	S100A11	2	2	n.d.	<4.3	6.2198
IPI00217966.7	LDHA	13	12	n.d.	n.d.	7.1653
IPI00847793.1	DCD	14	11	n.d.	n.d.	7.7222
IPI00219217.3	LDHB	16	11	n.d.	n.d.	7.4039
IPI00465248.5	ENO1	14	10	n.d.	n.d.	7.0421
IPI00465028.7	TPI1	10	10	n.d.	n.d.	6.6824
IPI00887678.1	LOC654188	13	9	n.d.	n.d.	6.9781
IPI00479186.6	PKM2	10	8	n.d.	n.d.	6.7857
IPI00796333.1	ALDOA	8	6	n.d.	n.d.	6.9614
IPI00012011.6	CFL1	7	6	n.d.	n.d.	7.0382
IPI00165393.1	ANP32E	5	5	n.d.	n.d.	6.5074
IPI00453473.6	HIST1H4A	5	5	n.d.	n.d.	7.4937
IPI00027223.2	IDH1	5	5	n.d.	n.d.	6.1632
IPI00010896.3	CLIC1	4	4	n.d.	n.d.	6.387
IPI00376005.2	EIF5A	4	4	n.d.	n.d.	7.1205
IPI00910781.1	GPI	4	4	n.d.	n.d.	6.1332
IPI00022204.2	SERPINB3	5	4		n.d.	6.4977
IPI00072377.1	SET	5	4		n.d.	6.8844
IPI00643920.3	TKT	4	4	n.d.	n.d.	6.3384
IPI00025849.1	ANP32A	4	3	n.d.	n.d.	6.6384
IPI00218918.5	ANXA1	3	3	n.d.	n.d.	6.1999
IPI00169383.3	PGK1	3	3	n.d.	n.d.	6.2434
IPI00023020.1	SEMG1	3	3	n.d.	n.d.	n.d.
IPI00032826.1	ST13	3	3	n.d.	n.d.	6.3889
IPI00030275.5	TRAP1	3	3	n.d.	n.d.	5.9762
IPI00291483.3	AKR1C3	2	2	n.d.	n.d.	6.3179
IPI00329801.12	ANXA5	2	2	n.d.	n.d.	5.9277
IPI00020632.4	ASS1	2	2	n.d.	n.d.	6.7626
IPI00032038.4	CPT1A	2	2	n.d.	n.d.	5.8875
IPI00021828.1	CSTB	3	2	n.d.	n.d.	6.5708
IPI00914566.2	FDPS	2	2	n.d.	n.d.	n.d.
IPI00219221.3	LGALS7	2	2	n.d.	n.d.	6.7159
IPI00024006.3	PIK3R4	2	2	n.d.	n.d.	5.6971
IPI00103242.5	POF1B	2	2	n.d.	n.d.	6.1501
IPI00023510.1	RAB5A	2	2	n.d.	n.d.	6.1719
IPI00018146.1	YWHAQ	2	2	n.d.	n.d.	6.5801
IPI00012451.3	GNB4	2	2	n.d.	n.d.	6.5298
IPI00418797.4	POLR1B	2	2	n.d.	n.d.	5.4996
