# Supplementary material for: Potent and selective chemical probe of hypoxic signalling downstream of HIF-α hydroxylation via VHL inhibition
Source: Nat Commun. 2016 Nov 4;7:13312. doi: 10.1038/ncomms13312 (PMC5097156; doi:10.1038/ncomms13312)
Supplement: Supplementary Data 2 — Mass spectrometric quantification of proteins captured by immobilized HIF-1α NODD and CODD Hyp-modified peptides compared to unmodified peptides (control). Fold change (and Log2 fold change) values derived from reporter ion intensities are listed. Data are represented in Supplementary Figure 6a and 6b, respectively. [file ncomms13312-s3.xlsx]

## Sheet: Supp Data 2 - Supp. Fig 6a
Supplementary Data 2: Mass spectrometric quantification of proteins captured by immobilized HIF-1a NODD Hyp-modified peptide compared to unmodified peptide (control). Fold change (and Log2 fold change) values derived from reporter ion intensities are listed. Data are represented in Supplementary Figure 6a.
Abbreviations: SSM; number of spectrum-to-sequence matches, UPM; unique pepitde matches, , FC= fold change
					1h hypoxia		Normoxia
PAC	Name	Peptides	SSM	UPM	FC vs control	Log2 FC vs control	FC vs control	Log2 FC vs control
IPI00419215.5	A2ML1	8	2	2	1.18	0.238787	1.5	0.584963
IPI00556553.1	ABCB7	5	2	2	0.92	-0.120294	0.95	-0.0740006
IPI00719178.1	ABCC1	19	6	6	1.25	0.321928	1.12	0.163499
IPI00480028.2	ABI1	20	10	7	0.86	-0.217591	1.02	0.0285692
IPI00396015.5	ACACA	2505	523	160	1.08	0.111031	1.27	0.344828
IPI00872885.1	ACACB	192	26	25	1.04	0.0565835	1.14	0.189034
IPI00420065.3	ACAD11	7	2	2	0.76	-0.395929	0.58	-0.785875
IPI00513827.3	ACADM	10	3	3	0.8	-0.321928	0.94	-0.0892673
IPI00298202.1	ACOT8	10	6	5	0.85	-0.234465	0.91	-0.136062
IPI00646015.1	ACOT9	8	3	3	0.96	-0.0588937	1.15	0.201634
IPI00894498.1	ACTB	113	11	8	1.06	0.0840643	1.41	0.495695
IPI00023006.1	ACTC1	52	7	5	0.94	-0.0892673	1.59	0.669027
IPI00030706.1	AHSA1	14	6	5	1.04	0.0565835	0.96	-0.0588937
IPI00000690.1	AIFM1	22	10	10	0.86	-0.217591	0.85	-0.234465
IPI00014474.1	AKAP8	9	3	3	0.84	-0.251539	0.68	-0.556393
IPI00103467.4	ALDH1B1	41	24	19	1.07	0.0976108	0.87	-0.200913
IPI00394758.1	ALDH3A2	11	4	4	0.98	-0.0291463	1.13	0.176323
IPI00796333.1	ALDOA	14	5	5	0.91	-0.136062	1.46	0.545968
IPI00549761.3	ALG1	18	11	9	0.8	-0.321928	0.88	-0.184425
IPI00217442.2	ANKHD1-EIF4EBP3	9	4	4	0.85	-0.234465	1.06	0.0840643
IPI00025849.1	ANP32A	13	2	2	5.98	2.58015	0.72	-0.473931
IPI00007423.1	ANP32B	13	2	2	4.33	2.11437	1.15	0.201634
IPI00030431.1	ANTXR1	7	3	3	1.01	0.0143553	1.02	0.0285692
IPI00418169.3	ANXA2	10	4	4	1.09	0.124328	1.76	0.815575
IPI00022229.1	APOB	18	4	4	0.92	-0.120294	1.06	0.0840643
IPI00020578.2	ARAF	9	3	3	0.63	-0.666576	0.98	-0.0291463
IPI00298520.3	ARCN1	14	9	9	0.88	-0.184425	1.03	0.0426443
IPI00215918.3	ARF4	9	4	3	0.75	-0.415037	0.99	-0.0144996
IPI00398768.1	ARG1	14	7	4	1.17	0.226509	0.96	-0.0588937
IPI00472160.5	ARHGEF2	9	3	2	1.02	0.0285692	1	0
IPI00219518.7	ARL1	6	3	2	0.84	-0.251539	1.04	0.0565835
IPI00007426.1	ARL6IP5	5	3	3	1.2	0.263034	1.25	0.321928
IPI00018871.2	ARL8B	15	5	4	1.02	0.0285692	1.01	0.0143553
IPI00554811.2	ARPC4	2	2	2	0.89	-0.168123	1.29	0.367371
IPI00294834.6	ASPH	7	3	3	0.88	-0.184425	0.82	-0.286304
IPI00102281.3	ASPRV1	7	2	2	0.96	-0.0588937	1.06	0.0840643
IPI00643435.1	ATAD3A	18	9	9	0.68	-0.556393	0.78	-0.358454
IPI00006482.1	ATP1A1	16	9	9	0.89	-0.168123	0.99	-0.0144996
IPI00219078.5	ATP2A2	20	4	4	1.03	0.0426443	1.06	0.0840643
IPI00440493.2	ATP5A1	67	43	33	0.95	-0.0740006	1.05	0.0703893
IPI00303476.1	ATP5B	18	7	6	0.95	-0.0740006	1.15	0.201634
IPI00478410.2	ATP5C1	14	7	7	0.76	-0.395929	0.93	-0.104697
IPI00007611.1	ATP5O	4	2	2	0.64	-0.643856	1.06	0.0840643
IPI00296191.1	ATP6V1H	11	3	3	0.87	-0.200913	0.97	-0.0439433
IPI00001891.1	AUP1	12	7	7	1	0	1	0
IPI00215767.1	B4GALT1	7	4	4	1.02	0.0285692	1.04	0.0565835
IPI00000643.1	BAG2	16	9	9	0.72	-0.473931	0.69	-0.535332
IPI00641582.1	BAG3	13	6	5	1.12	0.163499	1.04	0.0565835
IPI00026087.1	BANF1	4	3	3	1.22	0.286881	0.91	-0.136062
IPI00025341.2	BDH1	3	3	3	0.95	-0.0740006	1.14	0.189034
IPI00873294.1	BLMH	8	4	3	1.55	0.632268	0.93	-0.104697
IPI00218019.1	BSG	7	3	3	0.77	-0.37707	1.12	0.163499
IPI00029132.3	BTK	8	5	5	0.13	-2.94342	5.67	2.50335
IPI00030272.4	C16ORF48	10	4	4	0.91	-0.136062	0.96	-0.0588937
IPI00514501.1	C1ORF57	8	3	2	0.92	-0.120294	1.07	0.0976108
IPI00027898.3	C21ORF70	17	6	4	1.02	0.0285692	1.07	0.0976108
IPI00291751.6	C2ORF47	17	12	8	0.81	-0.304006	0.85	-0.234465
IPI00299387.3	C3ORF1	3	2	2	0.84	-0.251539	0.92	-0.120294
IPI00816044.1	C3ORF10	4	2	2	1.16	0.214125	0.89	-0.168123
IPI00301263.2	CAD	31	8	8	0.65	-0.621488	0.77	-0.37707
IPI00020599.1	CALR	7	3	3	1.34	0.422233	1.09	0.124328
IPI00828081.1	CAMK2D	12	2	2	0.7	-0.514573	12.4	3.63227
IPI00908444.1	CAMK2G	13	2	2	0.18	-2.47393	22.43	4.48736
IPI00020984.2	CANX	6	2	2	1.05	0.0703893	0.89	-0.168123
IPI00218782.3	CAPZB	6	2	2	0.89	-0.168123	1.11	0.15056
IPI00013885.1	CASP14	11	7	6	1.49	0.575312	0.94	-0.0892673
IPI00553185.2	CCT3	14	3	3	0.77	-0.37707	0.8	-0.321928
IPI00302927.6	CCT4	6	3	2	0.94	-0.0892673	1	0
IPI00305064.1	CD44	2	2	2	0.99	-0.0144996	0.72	-0.473931
IPI00026689.4	CDC2	7	2	2	0.78	-0.358454	1.01	0.0143553
IPI00909484.1	CDC42	5	2	2	1.04	0.0565835	1.04	0.0565835
IPI00647185.3	CEP170	15	3	3	1.31	0.389567	1.07	0.0976108
IPI00011857.1	CHAF1B	9	4	4	1	0	1.07	0.0976108
IPI00291930.5	CLINT1	4	2	2	0.96	-0.0588937	1.08	0.111031
IPI00151358.2	CLPTM1L	10	5	4	0.81	-0.304006	0.93	-0.104697
IPI00024067.4	CLTC	42	13	13	0.96	-0.0588937	0.95	-0.0740006
IPI00400826.1	CLU	12	6	4	1.09	0.124328	1.25	0.321928
IPI00306667.5	CNP	11	5	5	0.71	-0.494109	0.84	-0.251539
IPI00646493.1	COPA	19	8	8	0.84	-0.251539	0.9	-0.152003
IPI00295851.4	COPB1	72	35	27	0.89	-0.168123	0.91	-0.136062
IPI00419869.1	COX15	4	3	3	0.93	-0.104697	0.96	-0.0588937
IPI00550308.1	CPNE1	14	8	8	1.11	0.15056	1.08	0.111031
IPI00889534.1	CPS1	70	32	29	0.74	-0.434403	0.77	-0.37707
IPI00026219.4	CPSF1	25	9	9	1.03	0.0426443	0.92	-0.120294
IPI00419531.2	CPSF2	9	3	3	1.09	0.124328	0.98	-0.0291463
IPI00030654.1	CPSF6	27	16	14	0.89	-0.168123	0.83	-0.268817
IPI00032038.4	CPT1A	43	19	15	0.84	-0.251539	0.96	-0.0588937
IPI00783045.1	CRTC3	6	2	2	1.07	0.0976108	0.78	-0.358454
IPI00021369.1	CRYAB	9	2	2	1.24	0.31034	2.43	1.28096
IPI00022744.5	CSE1L	18	9	9	0.87	-0.200913	1.08	0.111031
IPI00013212.1	CSK	23	8	8	0.07	-3.8365	8.17	3.03034
IPI00032325.1	CSTA	8	6	6	1.24	0.31034	1.23	0.298658
IPI00295741.4	CTSB	6	3	3	0.92	-0.120294	1.18	0.238787
IPI00022810.1	CTSC	2	2	2	1	0	1.09	0.124328
IPI00011229.1	CTSD	11	4	4	1.23	0.298658	1.13	0.176323
IPI00014310.3	CUL1	11	3	3	1.2	0.263034	1.32	0.400538
IPI00014311.4	CUL2	109	61	34	4.46	2.15704	10.04	3.32769
IPI00216445.1	CXCR4	7	2	2	0.77	-0.37707	1.03	0.0426443
IPI00903062.1	CYFIP1	99	48	38	0.84	-0.251539	0.85	-0.234465
IPI00003944.1	DBT	5	2	2	0.9	-0.152003	0.92	-0.120294
IPI00847793.1	DCD	8	5	4	2.22	1.15056	1.76	0.815575
IPI00293464.5	DDB1	15	7	6	0.92	-0.120294	0.92	-0.120294
IPI00297084.7	DDOST	13	4	4	0.95	-0.0740006	1.2	0.263034
IPI00023785.6	DDX17	6	4	4	0.95	-0.0740006	0.8	-0.321928
IPI00644431.2	DDX39	4	2	2	0.89	-0.168123	1.24	0.31034
IPI00215637.5	DDX3X	14	5	4	1.11	0.15056	0.95	-0.0740006
IPI00329791.9	DDX46	12	2	2	0.19	-2.39593	0.08	-3.64386
IPI00016703.2	DHCR24	24	4	4	0.7	-0.514573	1.1	0.137504
IPI00294501.1	DHCR7	13	6	6	0.75	-0.415037	1.02	0.0285692
IPI00420108.5	DLST	6	5	5	0.97	-0.0439433	0.88	-0.184425
IPI00012535.1	DNAJA1	61	20	15	0.82	-0.286304	0.77	-0.37707
IPI00032406.1	DNAJA2	16	4	4	0.86	-0.217591	0.95	-0.0740006
IPI00294610.3	DNAJA3	9	3	3	0.84	-0.251539	0.92	-0.120294
IPI00796864.1	DPM1	23	9	8	0.92	-0.120294	1.1	0.137504
IPI00386975.2	DSC1	9	5	5	1.11	0.15056	0.65	-0.621488
IPI00025753.1	DSG1	28	10	8	1.54	0.62293	0.98	-0.0291463
IPI00456969.1	DYNC1H1	34	8	7	1.08	0.111031	0.99	-0.0144996
IPI00019495.1	DYNLT1	3	2	2	1.23	0.298658	0.74	-0.434403
IPI00384707.2	EARS2	4	2	2	1.03	0.0426443	0.96	-0.0588937
IPI00002478.1	ECE1	30	14	11	0.83	-0.268817	0.9	-0.152003
IPI00011416.2	ECH1	30	19	12	0.76	-0.395929	0.74	-0.434403
IPI00396485.3	EEF1A1	84	30	19	0.77	-0.37707	1.01	0.0143553
IPI00000875.7	EEF1G	15	4	4	0.79	-0.340075	1.16	0.214125
IPI00186290.6	EEF2	17	5	5	1.03	0.0426443	1.05	0.0703893
IPI00003519.1	EFTUD2	5	2	2	1.1	0.137504	0.87	-0.200913
IPI00654777.2	EIF3F	4	2	2	0.81	-0.304006	1.01	0.0143553
IPI00025491.1	EIF4A1	3	2	2	1.03	0.0426443	0.96	-0.0588937
IPI00744211.2	EIF4E2	11	6	6	1.04	0.0565835	0.82	-0.286304
IPI00032003.1	EMD	5	3	3	0.76	-0.395929	1.16	0.214125
IPI00465248.5	ENO1	24	8	8	1.12	0.163499	1.53	0.613532
IPI00026512.2	ERAL1	6	4	3	0.98	-0.0291463	0.87	-0.200913
IPI00438286.2	ERBB2IP	7	2	2	1.02	0.0285692	1.05	0.0703893
IPI00032936.4	ERF	10	5	4	0.98	-0.0291463	1.02	0.0285692
IPI00874235.1	ERGIC1	13	5	5	0.89	-0.168123	1.1	0.137504
IPI00010810.1	ETFA	16	5	5	0.9	-0.152003	0.81	-0.304006
IPI00009841.5	EWSR1	5	2	2	1.18	0.238787	1.13	0.176323
IPI00007797.3	FABP5	10	2	2	1.54	0.62293	2.27	1.18269
IPI00784651.7	FADS1	12	3	3	0.85	-0.234465	0.89	-0.168123
IPI00816474.1	FAM127A	3	3	3	0.91	-0.136062	1.13	0.176323
IPI00101298.2	FAM18B2	2	2	2	0.84	-0.251539	0.92	-0.120294
IPI00827920.1	FAM62B	30	10	10	0.88	-0.184425	0.9	-0.152003
IPI00306518.3	FANCI	10	2	2	0.99	-0.0144996	1.33	0.411426
IPI00478838.3	FAR1	11	4	4	0.76	-0.395929	1.11	0.15056
IPI00026781.2	FASN	9	2	2	0.88	-0.184425	0.68	-0.556393
IPI00031696.4	FASTKD3	2	2	2	0.85	-0.234465	0.99	-0.0144996
IPI00414973.1	FASTKD5	8	3	3	0.82	-0.286304	1.01	0.0143553
IPI00183208.3	FBXO22	5	4	4	0.8	-0.321928	1.02	0.0285692
IPI00028347.9	FBXO31	19	8	7	1.21	0.275007	1.12	0.163499
IPI00014398.2	FHL1	14	4	4	0.97	-0.0439433	1.01	0.0143553
IPI00396967.3	FHL2	48	25	17	0.98	-0.0291463	1.06	0.0840643
IPI00014399.2	FHL3	18	12	11	1.05	0.0703893	1.04	0.0565835
IPI00395337.1	FIP1L1	13	2	2	0.73	-0.454032	0.96	-0.0588937
IPI00026256.2	FLG	34	6	5	1.49	0.575312	0.94	-0.0892673
IPI00397801.4	FLG2	9	2	2	1.08	0.111031	0.84	-0.251539
IPI00915356.1	FLJ12529	10	5	5	0.94	-0.0892673	1.05	0.0703893
IPI00333541.6	FLNA	48	20	19	1.23	0.298658	1.03	0.0426443
IPI00456630.6	FNDC3A	21	5	5	1.13	0.176323	0.89	-0.168123
IPI00260715.5	FUS	14	6	3	0.93	-0.104697	0.81	-0.304006
IPI00019383.2	GALK1	4	2	2	0.83	-0.268817	1.26	0.333424
IPI00004669.1	GALNT2	26	9	9	0.78	-0.358454	1.37	0.454176
IPI00328391.3	GALNT7	9	2	2	0.95	-0.0740006	1.05	0.0703893
IPI00383581.4	GANAB	22	11	9	1.14	0.189034	0.94	-0.0892673
IPI00788737.1	GAPDH	43	24	15	1.14	0.189034	1.51	0.594549
IPI00021807.2	GBA	6	2	2	0.92	-0.120294	0.91	-0.136062
IPI00024317.1	GCDH	21	10	10	0.81	-0.304006	1.09	0.124328
IPI00001159.10	GCN1L1	52	15	15	0.74	-0.434403	0.81	-0.304006
IPI00031564.1	GGCT	4	2	2	1.36	0.443607	1.09	0.124328
IPI00305698.2	GGCX	5	2	2	0.82	-0.286304	0.95	-0.0740006
IPI00647635.3	GIGYF2	32	13	12	1	0	0.9	-0.152003
IPI00020470.4	GLT8D1	5	2	2	0.8	-0.321928	0.84	-0.251539
IPI00016801.1	GLUD1	27	14	13	0.98	-0.0291463	1.03	0.0426443
IPI00641950.4	GNB2L1	6	2	2	0.84	-0.251539	0.98	-0.0291463
IPI00893155.1	GPC1	16	7	6	1.05	0.0703893	0.99	-0.0144996
IPI00644037.1	GPSN2	23	16	12	0.79	-0.340075	0.89	-0.168123
IPI00215963.5	GSE1	8	2	2	0.78	-0.358454	0.9	-0.152003
IPI00292228.1	GSK3A	11	2	2	0.04	-4.64386	15.55	3.95884
IPI00219038.9	H3F3A	5	2	2	0.83	-0.268817	1.18	0.238787
IPI00031522.2	HADHA	55	24	22	0.8	-0.321928	0.83	-0.268817
IPI00022793.5	HADHB	9	5	5	0.74	-0.434403	1.01	0.0143553
IPI00010440.5	HAX1	6	3	3	0.95	-0.0740006	1.01	0.0143553
IPI00289601.10	HDAC2	12	2	2	0.92	-0.120294	0.68	-0.556393
IPI00000897.2	HELZ	46	18	16	0.93	-0.104697	0.88	-0.184425
IPI00902514.1	HIST1H2AD	6	2	2	0.66	-0.599462	1.09	0.124328
IPI00453473.6	HIST1H4A	11	7	6	0.65	-0.621488	1.17	0.226509
IPI00646240.3	HIST2H2BA	14	6	6	0.41	-1.2863	1.05	0.0703893
IPI00220687.1	HM13	3	2	2	0.82	-0.286304	1.13	0.176323
IPI00886941.1	HMGB1L10	5	2	2	1.32	0.400538	0.7	-0.514573
IPI00003881.5	HNRNPF	23	10	7	0.93	-0.104697	0.87	-0.200913
IPI00216746.1	HNRNPK	5	3	3	0.95	-0.0740006	1.01	0.0143553
IPI00171903.2	HNRNPM	188	81	47	0.97	-0.0439433	0.93	-0.104697
IPI00644079.2	HNRNPU	53	8	8	1.11	0.15056	1.01	0.0143553
IPI00007676.3	HSD17B12	17	4	4	0.73	-0.454032	0.82	-0.286304
IPI00414384.1	HSDL2	8	3	3	0.96	-0.0588937	0.94	-0.0892673
IPI00382470.3	HSP90AA1	30	6	6	0.87	-0.200913	0.95	-0.0740006
IPI00414676.6	HSP90AB1	35	11	9	0.94	-0.0892673	0.88	-0.184425
IPI00027230.3	HSP90B1	10	5	5	2.18	1.12433	1.22	0.286881
IPI00304925.5	HSPA1A	192	40	24	1.57	0.650765	1.63	0.704872
IPI00003362.2	HSPA5	100	50	35	1.6	0.678072	1.65	0.722466
IPI00003865.1	HSPA8	131	54	32	1.12	0.163499	1.25	0.321928
IPI00007765.5	HSPA9	354	148	55	2.08	1.05658	2.38	1.25096
IPI00025512.2	HSPB1	37	17	14	0.92	-0.120294	1.49	0.575312
IPI00784154.1	HSPD1	76	40	30	1	0	1.08	0.111031
IPI00220362.5	HSPE1	4	3	3	1.19	0.250962	1.04	0.0565835
IPI00001663.1	HTRA2	8	3	3	0.49	-1.02915	0.79	-0.340075
IPI00903213.1	IGF2R	11	2	2	0.88	-0.184425	0.81	-0.304006
IPI00015922.2	INTS6	4	4	4	0.94	-0.0892673	1	0
IPI00007402.3	IPO7	12	5	5	0.82	-0.286304	1.05	0.0703893
IPI00293652.1	IRAK1	6	2	2	0.92	-0.120294	1.18	0.238787
IPI00647491.1	KIAA0391	6	3	3	0.58	-0.785875	0.79	-0.340075
IPI00001639.2	KPNB1	8	3	2	0.89	-0.168123	2.24	1.1635
IPI00884105.2	LAMP1	6	4	4	1.6	0.678072	1.06	0.0840643
IPI00217966.7	LDHA	21	7	6	0.97	-0.0439433	1.09	0.124328
IPI00023673.1	LGALS3BP	10	7	7	0.86	-0.217591	1	0
IPI00219221.3	LGALS7	8	6	5	1.13	0.176323	5.35	2.41954
IPI00021405.3	LMNA	52	27	25	0.99	-0.0144996	1.16	0.214125
IPI00217975.4	LMNB1	11	5	5	1	0	0.77	-0.37707
IPI00554481.1	LOC442497	27	15	14	0.89	-0.168123	0.86	-0.217591
IPI00887678.1	LOC654188	7	2	2	1.05	0.0703893	1.48	0.565597
IPI00171626.3	LPCAT1	28	17	13	0.84	-0.251539	0.85	-0.234465
IPI00016418.3	LPCAT2	9	3	3	0.7	-0.514573	0.99	-0.0144996
IPI00396321.1	LRRC59	24	12	11	0.86	-0.217591	0.94	-0.0892673
IPI00217540.7	LSD1	22	6	5	0.9	-0.152003	0.95	-0.0740006
IPI00478300.2	LSM14A	4	3	3	0.93	-0.104697	1.13	0.176323
IPI00006932.3	LUC7L2	4	3	3	0.44	-1.18442	0.25	-2
IPI00008207.7	MAN1B1	9	3	3	1.01	0.0143553	0.87	-0.200913
IPI00022628.4	MAP7	37	9	9	0.9	-0.152003	0.98	-0.0291463
IPI00654605.1	MAP7D1	42	9	9	1.04	0.0565835	1.02	0.0285692
IPI00554579.3	MAP7D2	38	10	9	0.89	-0.168123	0.92	-0.120294
IPI00847637.1	MAP7D3	62	23	20	1.03	0.0426443	1.01	0.0143553
IPI00003479.3	MAPK1	9	4	4	0.07	-3.8365	35.24	5.13914
IPI00221141.3	MAPK14	7	4	4	0.17	-2.55639	3.5	1.80735
IPI00008240.2	MARS	6	2	2	0.91	-0.136062	1.01	0.0143553
IPI00789551.1	MATR3	10	4	4	0.88	-0.184425	0.89	-0.168123
IPI00024580.4	MCCC1	155	73	39	0.79	-0.340075	0.75	-0.415037
IPI00784044.1	MCCC2	289	142	37	0.73	-0.454032	0.73	-0.454032
IPI00299904.3	MCM7	7	3	3	0.89	-0.168123	0.85	-0.234465
IPI00022790.2	MFAP1	17	4	4	0.92	-0.120294	0.52	-0.943416
IPI00010278.6	MRPS30	4	2	2	0.8	-0.321928	1.06	0.0840643
IPI00384456.4	MSH6	18	8	8	0.78	-0.358454	0.85	-0.234465
IPI00019502.3	MYH9	78	34	32	1.01	0.0143553	1.29	0.367371
IPI00789605.1	MYL6	8	5	5	1.19	0.250962	1.22	0.286881
IPI00871941.1	NBR1	15	5	4	0.99	-0.0144996	1.12	0.163499
IPI00019380.1	NCBP1	12	2	2	1.14	0.189034	1.01	0.0143553
IPI00247167.3	NCCRP1	7	3	3	1.31	0.389567	1.11	0.15056
IPI00409684.2	NCKAP1	72	34	27	0.81	-0.304006	0.95	-0.0740006
IPI00604620.3	NCL	4	2	2	1.35	0.432959	0.69	-0.535332
IPI00001735.5	NCOR2	8	2	2	1.01	0.0143553	0.83	-0.268817
IPI00011770.1	NDUFA4	3	3	3	1.01	0.0143553	0.8	-0.321928
IPI00419266.1	NDUFA6	3	2	2	1.01	0.0143553	1.31	0.389567
IPI00003968.1	NDUFA9	22	13	11	0.8	-0.321928	0.92	-0.120294
IPI00025239.2	NDUFS2	8	5	4	0.73	-0.454032	0.86	-0.217591
IPI00025796.3	NDUFS3	6	3	3	0.69	-0.535332	1.12	0.163499
IPI00020008.1	NEDD8	7	2	2	3.55	1.82782	9.77	3.28836
IPI00604590.3	NME1-NME2	16	7	7	0.91	-0.136062	0.95	-0.0740006
IPI00031661.1	NOC4L	26	20	14	0.97	-0.0439433	1.06	0.0840643
IPI00152890.1	NOL6	8	2	2	0.95	-0.0740006	0.91	-0.136062
IPI00216654.2	NOLC1	13	2	2	0.82	-0.286304	0.88	-0.184425
IPI00304596.3	NONO	17	5	5	0.98	-0.0291463	1.02	0.0285692
IPI00012069.1	NQO1	5	2	2	0.78	-0.358454	0.93	-0.104697
IPI00646917.1	NUDT21	18	6	6	0.89	-0.168123	0.84	-0.251539
IPI00910194.1	NUP153	23	8	8	0.97	-0.0439433	0.97	-0.0439433
IPI00477040.1	NUP188	11	3	3	0.83	-0.268817	1.06	0.0840643
IPI00783781.1	NUP205	15	8	7	0.86	-0.217591	1.08	0.111031
IPI00646361.3	NUP214	28	18	17	0.98	-0.0291463	0.92	-0.120294
IPI00293533.4	NUP62	5	2	2	0.96	-0.0588937	0.93	-0.104697
IPI00001738.4	NUP88	18	8	8	0.94	-0.0892673	0.94	-0.0892673
IPI00397904.6	NUP93	24	11	10	0.89	-0.168123	1.15	0.201634
IPI00337397.1	NUP98	12	5	4	1.02	0.0285692	1.02	0.0285692
IPI00218682.1	P4HA1	31	19	17	0.83	-0.268817	0.93	-0.104697
IPI00003128.1	P4HA2	23	7	7	0.94	-0.0892673	1.01	0.0143553
IPI00010796.1	P4HB	23	11	10	0.86	-0.217591	1.24	0.31034
IPI00299402.1	PC	476	225	75	0.86	-0.217591	0.93	-0.104697
IPI00016610.2	PCBP1	12	4	3	0.58	-0.785875	0.89	-0.168123
IPI00796337.1	PCBP2	8	2	2	0.82	-0.286304	0.98	-0.0291463
IPI00796978.3	PCCA	116	62	40	0.76	-0.395929	0.76	-0.395929
IPI00007247.4	PCCB	169	76	33	0.78	-0.358454	0.82	-0.286304
IPI00828189.1	PCMT1	8	2	2	0.53	-0.915936	0.77	-0.37707
IPI00021700.3	PCNA	5	3	3	0.85	-0.234465	0.83	-0.268817
IPI00291205.4	PDE3A	18	6	5	0.88	-0.184425	0.91	-0.136062
IPI00306301.2	PDHA1	17	10	9	1.04	0.0565835	0.77	-0.37707
IPI00003925.6	PDHB	24	10	7	0.95	-0.0740006	1.36	0.443607
IPI00023122.1	PDLIM7	6	2	2	0.83	-0.268817	1.08	0.111031
IPI00784216.2	PFKL	35	11	10	0.93	-0.104697	0.93	-0.104697
IPI00465179.3	PFKM	30	13	12	0.78	-0.358454	0.85	-0.234465
IPI00009790.1	PFKP	81	35	24	0.8	-0.321928	0.88	-0.184425
IPI00216691.5	PFN1	3	3	2	1.1	0.137504	1.49	0.575312
IPI00169383.3	PGK1	12	3	3	1.39	0.475085	2.55	1.3505
IPI00791634.1	PHB	6	2	2	1.02	0.0285692	0.88	-0.184425
IPI00027252.6	PHB2	10	4	3	0.89	-0.168123	1.01	0.0143553
IPI00005511.1	PHF5A	5	5	4	0.5	-1	0.57	-0.810966
IPI00011200.5	PHGDH	34	17	13	0.9	-0.152003	1.05	0.0703893
IPI00479186.6	PKM2	67	15	12	1.24	0.31034	1.26	0.333424
IPI00071509.1	PKP1	9	2	2	0.57	-0.810966	1.71	0.773996
IPI00022348.2	PML	16	8	7	0.89	-0.168123	0.78	-0.358454
IPI00103242.5	POF1B	9	2	2	4.17	2.06005	3	1.58496
IPI00440688.4	POLDIP3	20	9	8	0.74	-0.434403	0.73	-0.454032
IPI00742670.2	PON2	6	2	2	0.92	-0.120294	0.94	-0.0892673
IPI00902512.1	PPP1CA	7	3	3	1.52	0.604071	1.23	0.298658
IPI00890743.1	PPP6C	4	2	2	0.79	-0.340075	0.99	-0.0144996
IPI00002412.1	PPT1	15	8	7	0.82	-0.286304	1.05	0.0703893
IPI00000874.1	PRDX1	10	3	3	1.15	0.201634	2.43	1.28096
IPI00027350.3	PRDX2	13	7	7	0.89	-0.168123	1.44	0.526069
IPI00847535.1	PRG2	6	3	3	0.84	-0.251539	0.89	-0.168123
IPI00296337.2	PRKDC	129	65	62	0.75	-0.415037	0.94	-0.0892673
IPI00005861.1	PRPF3	23	6	6	1.02	0.0285692	0.93	-0.104697
IPI00150269.1	PRPF4	17	10	8	0.96	-0.0588937	0.96	-0.0588937
IPI00007928.4	PRPF8	8	2	2	0.61	-0.713119	0.81	-0.304006
IPI00305703.3	PRSS21	8	3	3	0.96	-0.0588937	1.09	0.124328
IPI00023919.4	PSMC5	5	2	2	0.86	-0.217591	0.73	-0.454032
IPI00853162.3	PTCD2	5	2	2	0.64	-0.643856	0.84	-0.251539
IPI00010746.1	PTDSS1	5	2	2	0.67	-0.577767	0.93	-0.104697
IPI00008998.3	PTPLAD1	14	6	5	0.81	-0.304006	0.95	-0.0740006
IPI00384497.2	PTPLB	3	2	2	0.84	-0.251539	1.23	0.298658
IPI00174190.3	PTPMT1	6	2	2	1.05	0.0703893	1.06	0.0840643
IPI00337648.3	PTPN13	5	3	2	1.09	0.124328	1.03	0.0426443
IPI00176903.2	PTRF	33	14	11	1.09	0.124328	1.12	0.163499
IPI00069750.2	PUF60	23	12	10	0.38	-1.39593	0.26	-1.94342
IPI00032355.3	PUM1	10	2	2	0.97	-0.0439433	1.06	0.0840643
IPI00550882.3	PYCR1	6	3	3	0.96	-0.0588937	0.86	-0.217591
IPI00783313.2	PYGL	10	2	2	0.36	-1.47393	11.69	3.5472
IPI00016513.5	RAB10	6	4	4	1	0	1.06	0.0840643
IPI00019733.1	RAE1	12	2	2	1.05	0.0703893	0.8	-0.321928
IPI00013174.2	RBM14	6	2	2	0.93	-0.104697	1.04	0.0565835
IPI00292975.4	RBM27	14	5	5	0.95	-0.0740006	0.87	-0.200913
IPI00258168.8	RBM9	36	2	2	0.94	-0.0892673	0.99	-0.0144996
IPI00003386.3	RBX1	5	2	2	10.3	3.36457	41.84	5.38681
IPI00465044.2	RCC2	7	3	2	0.92	-0.120294	0.66	-0.599462
IPI00008531.1	RCOR1	5	3	2	0.98	-0.0291463	0.97	-0.0439433
IPI00031521.1	RFC3	6	3	3	0.72	-0.473931	0.81	-0.304006
IPI00031514.1	RFC5	7	3	3	0.66	-0.599462	0.81	-0.304006
IPI00307458.3	RHOF	5	3	3	0.87	-0.200913	1.09	0.124328
IPI00166528.4	RICTOR	20	3	3	0.81	-0.304006	0.92	-0.120294
IPI00020127.1	RPA1	61	36	26	0.9	-0.152003	0.83	-0.268817
IPI00646500.1	RPA2	21	9	8	0.83	-0.268817	0.82	-0.286304
IPI00017373.1	RPA3	10	6	5	1.24	0.31034	0.99	-0.0144996
IPI00215790.6	RPL38	5	3	3	1	0	0.89	-0.168123
IPI00871646.1	RPLP0-LIKE	7	2	2	0.95	-0.0740006	1.16	0.214125
IPI00025874.2	RPN1	20	5	4	1.02	0.0285692	0.92	-0.120294
IPI00028635.4	RPN2	12	9	8	0.84	-0.251539	1.08	0.111031
IPI00456429.3	RPS27A	15	5	3	0.75	-0.415037	0.8	-0.321928
IPI00011253.3	RPS3	8	4	4	0.94	-0.0892673	0.89	-0.168123
IPI00217030.10	RPS4X	5	2	2	0.48	-1.05889	0.82	-0.286304
IPI00008433.4	RPS5	8	3	3	0.82	-0.286304	0.86	-0.217591
IPI00021766.5	RTN4	3	2	2	1.34	0.422233	1.19	0.250962
IPI00021187.4	RUVBL1	14	6	5	0.83	-0.268817	1	0
IPI00009104.7	RUVBL2	9	4	4	0.87	-0.200913	1.17	0.226509
IPI00027463.1	S100A6	5	3	2	1.03	0.0426443	1.02	0.0285692
IPI00219806.7	S100A7	8	4	2	1.41	0.495695	1.75	0.807355
IPI00007047.1	S100A8	18	11	8	1.08	0.111031	1.31	0.389567
IPI00027462.1	S100A9	14	6	6	1.51	0.594549	2.76	1.46467
IPI00294739.1	SAMHD1	12	7	6	0.96	-0.0588937	1.15	0.201634
IPI00299468.3	SCD	5	2	2	0.9	-0.152003	0.9	-0.152003
IPI00300407.4	SDC2	8	6	4	0.96	-0.0588937	1	0
IPI00305166.2	SDHA	17	7	7	0.94	-0.0892673	1.05	0.0703893
IPI00641384.2	SEC16A	8	2	2	1.11	0.15056	1	0
IPI00006865.3	SEC22B	6	2	2	0.89	-0.168123	0.88	-0.184425
IPI00218466.7	SEC61A1	23	10	9	0.78	-0.358454	1.03	0.0426443
IPI00643202.3	SERPINB12	7	3	3	0.6	-0.736966	0.98	-0.0291463
IPI00022204.2	SERPINB3	15	7	7	1.46	0.545968	3.15	1.65535
IPI00032140.4	SERPINH1	12	8	8	1	0	1.15	0.201634
IPI00072377.1	SET	13	6	4	6.59	2.72028	0.69	-0.535332
IPI00386114.1	SF1	20	2	2	0.63	-0.666576	0.72	-0.473931
IPI00017451.1	SF3A1	11	2	2	0.54	-0.888969	0.6	-0.736966
IPI00026089.3	SF3B1	31	4	4	0.59	-0.761213	0.59	-0.761213
IPI00221106.5	SF3B2	11	3	3	0.61	-0.713119	0.59	-0.761213
IPI00300371.5	SF3B3	14	3	3	0.51	-0.971431	0.4	-1.32193
IPI00010740.1	SFPQ	13	2	2	1	0	0.73	-0.454032
IPI00010204.1	SFRS3	4	3	3	0.9	-0.152003	0.38	-1.39593
IPI00005030.5	SH3BP4	7	2	2	0.85	-0.234465	1.25	0.321928
IPI00218268.4	SIGMAR1	4	3	3	0.75	-0.415037	0.92	-0.120294
IPI00301364.3	SKP1	12	3	3	1.15	0.201634	1.05	0.0703893
IPI00024650.1	SLC16A1	5	3	3	0.61	-0.713119	0.95	-0.0740006
IPI00006666.1	SLC16A3	19	15	11	0.79	-0.340075	1	0
IPI00019472.4	SLC1A5	14	13	10	0.97	-0.0439433	1.07	0.0976108
IPI00217277.1	SLC25A10	10	7	7	0.86	-0.217591	1.04	0.0565835
IPI00219729.3	SLC25A11	6	2	2	0.71	-0.494109	1.1	0.137504
IPI00007084.2	SLC25A13	14	5	5	0.75	-0.415037	0.88	-0.184425
IPI00014440.3	SLC25A17	8	4	4	0.88	-0.184425	0.78	-0.358454
IPI00003004.1	SLC25A22	4	2	2	0.74	-0.434403	1.01	0.0143553
IPI00337494.7	SLC25A24	7	3	3	0.83	-0.268817	0.92	-0.120294
IPI00022202.3	SLC25A3	35	19	14	0.78	-0.358454	0.91	-0.136062
IPI00007188.5	SLC25A5	64	19	11	0.65	-0.621488	0.73	-0.454032
IPI00291467.7	SLC25A6	51	4	4	0.78	-0.358454	0.75	-0.415037
IPI00412147.1	SLC27A4	4	2	2	0.85	-0.234465	0.86	-0.217591
IPI00220194.6	SLC2A1	6	3	3	0.8	-0.321928	0.95	-0.0740006
IPI00410034.2	SLC38A2	6	2	2	0.95	-0.0740006	0.91	-0.136062
IPI00102509.4	SLC38A5	9	7	5	0.86	-0.217591	0.96	-0.0588937
IPI00010474.1	SLC7A11	5	5	5	0.66	-0.599462	0.88	-0.184425
IPI00008986.1	SLC7A5	20	7	6	0.78	-0.358454	1.04	0.0565835
IPI00828125.1	SMPD4	12	4	4	1.02	0.0285692	1.06	0.0840643
IPI00420014.2	SNRNP200	10	3	3	0.86	-0.217591	0.67	-0.577767
IPI00297477.3	SNRPA1	7	2	2	0.61	-0.713119	0.56	-0.836501
IPI00329512.3	SNRPB	15	2	2	0.44	-1.18442	0.34	-1.55639
IPI00029267.1	SNRPB2	4	2	2	0.4	-1.32193	0.36	-1.47393
IPI00879750.1	SNRPD3	7	4	3	0.65	-0.621488	0.65	-0.621488
IPI00012486.3	SPNS1	11	3	3	0.82	-0.286304	1.07	0.0976108
IPI00005745.1	SPTLC1	13	6	5	0.9	-0.152003	0.93	-0.104697
IPI00009634.1	SQRDL	16	6	6	0.77	-0.37707	0.86	-0.217591
IPI00179473.9	SQSTM1	8	3	2	1.02	0.0285692	0.95	-0.0740006
IPI00293434.2	SRP14	2	2	2	0.97	-0.0439433	0.83	-0.268817
IPI00295098.3	SRPRB	11	6	6	0.71	-0.494109	0.72	-0.473931
IPI00029744.1	SSBP1	28	12	9	1.01	0.0143553	0.55	-0.862496
IPI00301021.3	SSR1	5	3	3	0.8	-0.321928	0.85	-0.234465
IPI00019385.3	SSR4	12	6	4	0.92	-0.120294	1	0
IPI00294536.2	STRAP	11	8	7	0.83	-0.268817	0.63	-0.666576
IPI00297492.2	STT3A	13	5	5	0.76	-0.395929	1.13	0.176323
IPI00464979.4	SUCLA2	19	10	10	0.89	-0.168123	0.82	-0.286304
IPI00759493.3	SUCLG1	7	3	3	0.98	-0.0291463	1	0
IPI00096066.2	SUCLG2	16	8	7	0.91	-0.136062	1.14	0.189034
IPI00005737.1	SURF4	12	6	4	1.09	0.124328	1.02	0.0285692
IPI00006283.3	TAOK2	19	7	7	0.98	-0.0291463	0.91	-0.136062
IPI00909346.1	TAP2	5	2	2	0.66	-0.599462	0.98	-0.0291463
IPI00025815.2	TARDBP	3	2	2	0.91	-0.136062	0.86	-0.217591
IPI00604527.2	TARS2	7	4	4	0.7	-0.514573	0.89	-0.168123
IPI00878181.2	TBC1D10B	15	9	9	1.14	0.189034	0.78	-0.358454
IPI00293613.2	TBK1	6	2	2	0.24	-2.05889	3.66	1.87184
IPI00002922.5	TBL1XR1	7	4	4	0.85	-0.234465	1.19	0.250962
IPI00300341.5	TCEB1	16	10	7	4.14	2.04963	5.28	2.40054
IPI00410162.1	TCEB2	26	11	9	5.52	2.46467	10.91	3.44758
IPI00290566.1	TCP1	10	4	4	1	0	0.95	-0.0740006
IPI00016868.3	TELO2	10	3	3	1.05	0.0703893	1.05	0.0703893
IPI00034069.1	TFB2M	11	4	4	0.79	-0.340075	1.96	0.970854
IPI00022462.2	TFRC	6	3	3	0.89	-0.168123	1.11	0.15056
IPI00305622.4	TGM1	8	2	2	1.87	0.903038	3.22	1.68706
IPI00296099.6	THBS1	10	2	2	0.91	-0.136062	0.79	-0.340075
IPI00328840.9	THOC4	9	3	3	0.67	-0.577767	0.56	-0.836501
IPI00306516.1	TIMM44	5	3	3	0.96	-0.0588937	0.96	-0.0588937
IPI00418497.1	TIMM50	17	9	8	1.01	0.0143553	0.88	-0.184425
IPI00643920.3	TKT	16	4	3	1.4	0.485427	2.01	1.0072
IPI00101374.5	TM9SF1	3	2	2	1.23	0.298658	1.07	0.0976108
IPI00018415.1	TM9SF2	18	6	6	0.93	-0.104697	1.22	0.286881
IPI00030847.3	TM9SF3	6	5	5	0.81	-0.304006	1.17	0.226509
IPI00307572.1	TMEM165	8	4	3	0.76	-0.395929	1.03	0.0426443
IPI00299084.1	TMEM33	22	10	8	0.86	-0.217591	1.24	0.31034
IPI00783698.4	TMEM87A	5	3	3	1.05	0.0703893	0.83	-0.268817
IPI00304866.4	TNFAIP2	7	2	2	1.01	0.0143553	0.98	-0.0291463
IPI00024364.2	TNPO1	10	2	2	1.05	0.0703893	0.77	-0.37707
IPI00465028.7	TPI1	15	3	3	1	0	2.14	1.09761
IPI00790653.1	TRAM1	4	2	2	1.02	0.0285692	0.94	-0.0892673
IPI00003505.3	TRIP13	21	15	13	0.79	-0.340075	0.99	-0.0144996
IPI00026850.1	TSPO	3	3	3	0.86	-0.217591	1.19	0.250962
IPI00180675.4	TUBA1A	471	16	10	0.79	-0.340075	0.95	-0.0740006
IPI00007750.1	TUBA4A	147	8	5	0.86	-0.217591	0.96	-0.0588937
IPI00011654.2	TUBB	294	19	5	0.89	-0.168123	0.95	-0.0740006
IPI00007752.1	TUBB2C	306	5	2	0.77	-0.37707	0.6	-0.736966
IPI00023598.2	TUBB4	252	3	2	1.01	0.0143553	1.3	0.378512
IPI00908469.1	TUBB6	153	6	3	0.8	-0.321928	0.92	-0.120294
IPI00295081.1	TUBG1	13	4	4	1.07	0.0976108	0.75	-0.415037
IPI00027107.5	TUFM	69	40	25	0.98	-0.0291463	0.89	-0.168123
IPI00216298.6	TXN	4	2	2	1.39	0.475085	1.25	0.321928
IPI00005613.3	U2AF1	11	5	5	0.42	-1.25154	0.36	-1.47393
IPI00031556.7	U2AF2	12	2	2	0.14	-2.8365	0.1	-3.32193
IPI00514856.4	UBAP2L	9	7	6	0.99	-0.0144996	0.87	-0.200913
IPI00295940.4	UNC84B	22	8	8	0.88	-0.184425	0.87	-0.200913
IPI00305383.1	UQCRC2	8	5	5	0.93	-0.104697	0.93	-0.104697
IPI00063903.5	USMG5	2	2	2	0.75	-0.415037	0.87	-0.200913
IPI00107113.3	UTP14A	45	14	14	0.97	-0.0439433	0.97	-0.0439433
IPI00027969.1	VHL	21	8	5	8.83	3.14241	13.85	3.79181
IPI00418471.6	VIM	39	19	17	1.13	0.176323	1.12	0.163499
IPI00022007.1	WASF1	11	3	2	0.96	-0.0588937	0.76	-0.395929
IPI00472164.2	WASF2	27	13	11	0.87	-0.200913	0.9	-0.152003
IPI00106567.2	WDR33	5	3	3	0.85	-0.234465	0.86	-0.217591
IPI00298961.3	XPO1	29	15	13	0.81	-0.304006	1.07	0.0976108
IPI00306290.5	XPOT	30	11	9	0.92	-0.120294	1.11	0.15056
IPI00220834.8	XRCC5	37	16	15	1.17	0.226509	0.54	-0.888969
IPI00644712.4	XRCC6	23	8	8	1.65	0.722466	0.41	-1.2863
IPI00032563.3	ZNF281	11	7	7	0.87	-0.200913	1.01	0.0143553
IPI00020513.2	ZYX	20	7	6	1.02	0.0285692	0.91	-0.136062

## Sheet: Supp Data 2 - Supp. Fig 6b
Supplementary Data 2: Mass spectrometric quantification of proteins captured by immobilized HIF-1a CODD Hyp-modified peptide compared to unmodified peptide (control). Fold change (and Log2 fold change) values derived from reporter ion intensities are listed. Data are represented in Supplementary Figure 6b.
Abbreviations: SSM; number of spectrum-to-sequence matches, UPM; unique pepitde matches, , FC= fold change
					1h hypoxia		Normoxia
PAC	Name	Peptides	SSM	UPM	FC vs control	Log2 FC vs control	FC vs control	Log2 FC vs control
IPI00556553.1	ABCB7	7	4	4	0.9	-0.152003	1.05	0.0703893
IPI00719178.1	ABCC1	16	3	3	0.89	-0.168123	1.02	0.0285692
IPI00480028.2	ABI1	20	9	7	1	0	1.04	0.0565835
IPI00396015.5	ACACA	2733	579	157	0.87	-0.200913	1.17	0.226509
IPI00872885.1	ACACB	208	32	27	0.84	-0.251539	1.15	0.201634
IPI00420065.3	ACAD11	7	4	4	0.96	-0.0588937	1.09	0.124328
IPI00513827.3	ACADM	16	4	4	1.09	0.124328	0.98	-0.0291463
IPI00394838.3	ACLY	10	2	2	1.35	0.432959	0.6	-0.736966
IPI00298202.1	ACOT8	12	6	4	0.77	-0.37707	0.94	-0.0892673
IPI00646015.1	ACOT9	8	4	4	0.94	-0.0892673	0.91	-0.136062
IPI00894498.1	ACTB	54	9	6	0.78	-0.358454	1.07	0.0976108
IPI00023006.1	ACTC1	48	5	4	0.87	-0.200913	1.13	0.176323
IPI00013808.1	ACTN4	14	2	2	1.04	0.0565835	1.16	0.214125
IPI00010349.1	AGPS	4	3	3	1.21	0.275007	1.05	0.0703893
IPI00021812.2	AHNAK	11	3	3	0.66	-0.599462	4.16	2.05658
IPI00030706.1	AHSA1	9	4	4	0.95	-0.0740006	0.86	-0.217591
IPI00022431.1	AHSG	3	2	2	1.07	0.0976108	0.5	-1
IPI00000690.1	AIFM1	13	5	5	0.96	-0.0588937	0.98	-0.0291463
IPI00014474.1	AKAP8	9	2	2	0.86	-0.217591	1.24	0.31034
IPI00103467.4	ALDH1B1	36	20	15	0.94	-0.0892673	1.01	0.0143553
IPI00796333.1	ALDOA	15	9	8	1.24	0.31034	1.11	0.15056
IPI00549761.3	ALG1	13	6	6	1.11	0.15056	1.19	0.250962
IPI00217442.2	ANKHD1-EIF4EBP3	9	4	4	0.87	-0.200913	1.45	0.536053
IPI00218918.5	ANXA1	11	3	3	0.98	-0.0291463	4.04	2.01436
IPI00418169.3	ANXA2	22	9	9	0.86	-0.217591	7.2	2.848
IPI00020578.2	ARAF	7	3	3	0.97	-0.0439433	1.08	0.111031
IPI00298520.3	ARCN1	15	9	9	0.91	-0.136062	1.09	0.124328
IPI00215918.3	ARF4	10	4	3	0.96	-0.0588937	0.95	-0.0740006
IPI00398768.1	ARG1	8	5	4	0.73	-0.454032	2.43	1.28096
IPI00472160.5	ARHGEF2	11	2	2	0.78	-0.358454	1.08	0.111031
IPI00219518.7	ARL1	13	5	4	1.01	0.0143553	1.57	0.650765
IPI00007426.1	ARL6IP5	4	3	3	0.86	-0.217591	1	0
IPI00018871.2	ARL8B	9	4	4	1	0	1.21	0.275007
IPI00554811.2	ARPC4	4	2	2	0.79	-0.340075	1.04	0.0565835
IPI00643435.1	ATAD3A	15	3	3	0.94	-0.0892673	1.1	0.137504
IPI00006482.1	ATP1A1	15	3	3	0.98	-0.0291463	1.01	0.0143553
IPI00219078.5	ATP2A2	18	3	3	0.84	-0.251539	1.43	0.516015
IPI00440493.2	ATP5A1	74	38	32	0.9	-0.152003	1.06	0.0840643
IPI00303476.1	ATP5B	18	8	7	0.87	-0.200913	1.23	0.298658
IPI00478410.2	ATP5C1	13	9	7	0.91	-0.136062	1.04	0.0565835
IPI00296191.1	ATP6V1H	11	2	2	1.01	0.0143553	1.17	0.226509
IPI00001891.1	AUP1	12	5	5	0.95	-0.0740006	0.98	-0.0291463
IPI00215767.1	B4GALT1	9	5	4	0.97	-0.0439433	1.07	0.0976108
IPI00000643.1	BAG2	11	8	7	1.04	0.0565835	1.1	0.137504
IPI00641582.1	BAG3	7	2	2	1.15	0.201634	0.86	-0.217591
IPI00026087.1	BANF1	4	3	3	0.6	-0.736966	0.85	-0.234465
IPI00642984.2	BCAP31	6	4	4	0.95	-0.0740006	1.07	0.0976108
IPI00025341.2	BDH1	3	2	2	0.86	-0.217591	1.34	0.422233
IPI00218019.1	BSG	12	4	4	0.89	-0.168123	0.86	-0.217591
IPI00916503.1	BZW1	8	2	2	1.21	0.275007	0.88	-0.184425
IPI00030272.4	C16ORF48	8	3	3	0.94	-0.0892673	1.25	0.321928
IPI00027898.3	C21ORF70	21	4	4	0.84	-0.251539	1.31	0.389567
IPI00550440.3	C2ORF18	6	2	2	1.34	0.422233	1.04	0.0565835
IPI00291751.6	C2ORF47	16	11	8	0.91	-0.136062	1.08	0.111031
IPI00816044.1	C3ORF10	2	2	2	0.57	-0.810966	1.01	0.0143553
IPI00301263.2	CAD	25	6	6	1.08	0.111031	1.18	0.238787
IPI00020599.1	CALR	6	4	4	0.88	-0.184425	0.82	-0.286304
IPI00218782.3	CAPZB	6	2	2	1.01	0.0143553	1.32	0.400538
IPI00013885.1	CASP14	6	3	2	0.65	-0.621488	3.16	1.65992
IPI00553185.2	CCT3	12	5	5	0.97	-0.0439433	1	0
IPI00011302.1	CD59	2	2	2	0.81	-0.304006	1.48	0.565597
IPI00011857.1	CHAF1B	10	4	3	1.1	0.137504	1.06	0.0840643
IPI00020510.1	CISD1	3	3	2	1.06	0.0840643	1.01	0.0143553
IPI00151358.2	CLPTM1L	10	4	3	0.96	-0.0588937	1.24	0.31034
IPI00024067.4	CLTC	36	13	12	1.03	0.0426443	1.07	0.0976108
IPI00400826.1	CLU	12	3	3	1.24	0.31034	1.24	0.31034
IPI00306667.5	CNP	8	3	3	0.93	-0.104697	1.1	0.137504
IPI00646493.1	COPA	22	7	7	0.81	-0.304006	1.18	0.238787
IPI00295851.4	COPB1	83	36	31	1	0	1.18	0.238787
IPI00783982.1	COPG	4	2	2	1.07	0.0976108	1.19	0.250962
IPI00010133.3	CORO1A	6	2	2	1.2	0.263034	1.05	0.0703893
IPI00419869.1	COX15	5	3	3	0.85	-0.234465	1.04	0.0565835
IPI00550308.1	CPNE1	13	5	5	0.88	-0.184425	1.05	0.0703893
IPI00889534.1	CPS1	84	37	32	0.88	-0.184425	0.97	-0.0439433
IPI00026219.4	CPSF1	30	15	14	0.88	-0.184425	1.2	0.263034
IPI00419531.2	CPSF2	16	6	6	0.91	-0.136062	1.1	0.137504
IPI00007818.3	CPSF3	5	2	2	1.01	0.0143553	1.03	0.0426443
IPI00030654.1	CPSF6	32	12	11	0.88	-0.184425	1.09	0.124328
IPI00032038.4	CPT1A	37	17	15	0.9	-0.152003	1.21	0.275007
IPI00748502.2	CRTAP	3	2	2	0.9	-0.152003	0.95	-0.0740006
IPI00025366.4	CS	3	2	2	1.09	0.124328	0.93	-0.104697
IPI00022744.5	CSE1L	15	4	3	0.94	-0.0892673	1.09	0.124328
IPI00032325.1	CSTA	6	2	2	0.64	-0.643856	5.18	2.37295
IPI00290142.5	CTPS	10	3	3	0.85	-0.234465	1.06	0.0840643
IPI00295741.4	CTSB	7	5	5	0.93	-0.104697	1.49	0.575312
IPI00022810.1	CTSC	2	2	2	0.86	-0.217591	1.09	0.124328
IPI00011229.1	CTSD	11	3	3	0.86	-0.217591	6.72	2.74846
IPI00746806.1	CTTN	6	2	2	0.92	-0.120294	1.1	0.137504
IPI00014311.4	CUL2	102	54	34	5.32	2.41143	11.15	3.47897
IPI00903062.1	CYFIP1	90	42	35	0.93	-0.104697	1.03	0.0426443
IPI00003944.1	DBT	10	5	5	1.12	0.163499	0.88	-0.184425
IPI00847793.1	DCD	9	4	4	0.56	-0.836501	1.37	0.454176
IPI00293464.5	DDB1	19	10	10	0.89	-0.168123	0.84	-0.251539
IPI00297084.7	DDOST	9	3	3	0.85	-0.234465	1.16	0.214125
IPI00644431.2	DDX39	4	2	2	1.32	0.400538	1.09	0.124328
IPI00215637.5	DDX3X	11	3	2	1.11	0.15056	1.24	0.31034
IPI00016703.2	DHCR24	14	4	4	0.98	-0.0291463	1.24	0.31034
IPI00294501.1	DHCR7	12	5	5	0.98	-0.0291463	1.16	0.214125
IPI00420108.5	DLST	5	3	3	0.89	-0.168123	1.06	0.0840643
IPI00012535.1	DNAJA1	58	20	14	0.87	-0.200913	1.01	0.0143553
IPI00032406.1	DNAJA2	11	3	3	0.86	-0.217591	0.85	-0.234465
IPI00294610.3	DNAJA3	9	6	6	0.99	-0.0144996	1.22	0.286881
IPI00796864.1	DPM1	22	6	6	0.98	-0.0291463	1.11	0.15056
IPI00386975.2	DSC1	6	3	3	0.74	-0.434403	1.49	0.575312
IPI00025753.1	DSG1	25	8	7	1.01	0.0143553	1.76	0.815575
IPI00456969.1	DYNC1H1	34	8	8	0.81	-0.304006	1.16	0.214125
IPI00019329.1	DYNLL1	3	2	2	0.97	-0.0439433	1.36	0.443607
IPI00019495.1	DYNLT1	2	2	2	0.88	-0.184425	1.05	0.0703893
IPI00002478.1	ECE1	29	11	8	1.11	0.15056	1.08	0.111031
IPI00011416.2	ECH1	29	13	11	0.8	-0.321928	1.06	0.0840643
IPI00396485.3	EEF1A1	72	25	18	0.91	-0.136062	1.15	0.201634
IPI00000875.7	EEF1G	18	10	10	1.07	0.0976108	1.22	0.286881
IPI00186290.6	EEF2	19	6	6	0.84	-0.251539	1.1	0.137504
IPI00025491.1	EIF4A1	2	2	2	0.84	-0.251539	0.95	-0.0740006
IPI00744211.2	EIF4E2	9	4	4	0.82	-0.286304	1.16	0.214125
IPI00376005.2	EIF5A	4	2	2	1.11	0.15056	0.77	-0.37707
IPI00032003.1	EMD	5	4	4	1.01	0.0143553	1.08	0.111031
IPI00465248.5	ENO1	31	13	13	0.97	-0.0439433	0.74	-0.434403
IPI00438286.2	ERBB2IP	12	2	2	0.96	-0.0588937	1.12	0.163499
IPI00032936.4	ERF	4	2	2	0.99	-0.0144996	1.11	0.15056
IPI00874235.1	ERGIC1	11	8	8	0.95	-0.0740006	1.07	0.0976108
IPI00853517.1	ERGIC3	4	3	3	1.2	0.263034	1.18	0.238787
IPI00010810.1	ETFA	16	9	9	0.94	-0.0892673	1.14	0.189034
IPI00009841.5	EWSR1	8	4	3	0.59	-0.761213	1.27	0.344828
IPI00007797.3	FABP5	9	2	2	0.85	-0.234465	5.24	2.38957
IPI00784651.7	FADS1	10	2	2	1.04	0.0565835	1.18	0.238787
IPI00816474.1	FAM127A	5	2	2	0.76	-0.395929	1.08	0.111031
IPI00071826.3	FAM54B	8	2	2	1.09	0.124328	1.25	0.321928
IPI00827920.1	FAM62B	23	7	7	1.06	0.0840643	1.12	0.163499
IPI00478838.3	FAR1	18	7	7	1.04	0.0565835	1.3	0.378512
IPI00026781.2	FASN	14	2	2	0.8	-0.321928	1.03	0.0426443
IPI00414973.1	FASTKD5	11	2	2	1.11	0.15056	1.09	0.124328
IPI00183208.3	FBXO22	8	3	3	0.83	-0.268817	1.13	0.176323
IPI00028347.9	FBXO31	25	6	5	0.73	-0.454032	0.81	-0.304006
IPI00014398.2	FHL1	12	7	6	1.07	0.0976108	1.34	0.422233
IPI00396967.3	FHL2	47	21	18	0.95	-0.0740006	1.05	0.0703893
IPI00014399.2	FHL3	16	10	9	0.91	-0.136062	1	0
IPI00395337.1	FIP1L1	12	6	6	0.8	-0.321928	1.11	0.15056
IPI00397801.4	FLG2	7	3	2	0.81	-0.304006	2.08	1.05658
IPI00915356.1	FLJ12529	16	6	6	0.82	-0.286304	1.17	0.226509
IPI00333541.6	FLNA	48	22	21	0.9	-0.152003	0.84	-0.251539
IPI00900293.1	FLNB	8	2	2	0.85	-0.234465	0.79	-0.340075
IPI00456630.6	FNDC3A	15	4	4	1.01	0.0143553	1.1	0.137504
IPI00260715.5	FUS	11	5	3	0.63	-0.666576	1.41	0.495695
IPI00216008.4	G6PD	8	2	2	0.94	-0.0892673	0.52	-0.943416
IPI00004669.1	GALNT2	20	6	6	0.78	-0.358454	1.02	0.0285692
IPI00383581.4	GANAB	17	9	9	0.99	-0.0144996	0.89	-0.168123
IPI00788737.1	GAPDH	47	19	13	0.91	-0.136062	1.4	0.485427
IPI00024317.1	GCDH	20	10	9	0.96	-0.0588937	1.12	0.163499
IPI00001159.10	GCN1L1	39	15	15	0.91	-0.136062	1.18	0.238787
IPI00647635.3	GIGYF2	36	8	7	1.02	0.0285692	1.19	0.250962
IPI00016801.1	GLUD1	23	11	10	0.81	-0.304006	1.08	0.111031
IPI00641950.4	GNB2L1	5	2	2	1.3	0.378512	2.35	1.23266
IPI00893155.1	GPC1	11	6	6	0.9	-0.152003	1.25	0.321928
IPI00644037.1	GPSN2	26	10	8	0.83	-0.268817	1.1	0.137504
IPI00215963.5	GSE1	8	3	3	0.99	-0.0144996	1.15	0.201634
IPI00219038.9	H3F3A	8	2	2	0.66	-0.599462	2.52	1.33342
IPI00031522.2	HADHA	45	23	19	0.91	-0.136062	1.03	0.0426443
IPI00022793.5	HADHB	9	3	3	0.86	-0.217591	1.04	0.0565835
IPI00289601.10	HDAC2	14	2	2	0.94	-0.0892673	1.51	0.594549
IPI00000897.2	HELZ	47	15	15	0.96	-0.0588937	1.11	0.15056
IPI00902514.1	HIST1H2AD	5	2	2	0.81	-0.304006	4.05	2.01792
IPI00453473.6	HIST1H4A	9	6	6	0.78	-0.358454	4.22	2.07724
IPI00646240.3	HIST2H2BA	21	4	3	0.78	-0.358454	5.9	2.56071
IPI00419258.4	HMGB1	6	2	2	0.72	-0.473931	0.75	-0.415037
IPI00874030.3	HNRNPA2B1	13	4	3	1.13	0.176323	1.45	0.536053
IPI00003881.5	HNRNPF	25	9	8	1	0	1.06	0.0840643
IPI00479191.2	HNRNPH1	18	4	3	1.06	0.0840643	1.14	0.189034
IPI00216746.1	HNRNPK	4	2	2	1.09	0.124328	0.98	-0.0291463
IPI00171903.2	HNRNPM	201	94	47	0.97	-0.0439433	1.19	0.250962
IPI00644079.2	HNRNPU	27	9	9	0.69	-0.535332	1.32	0.400538
IPI00007676.3	HSD17B12	11	5	5	0.93	-0.104697	1.08	0.111031
IPI00414384.1	HSDL2	4	2	2	1.1	0.137504	0.72	-0.473931
IPI00382470.3	HSP90AA1	32	5	5	1.01	0.0143553	0.84	-0.251539
IPI00414676.6	HSP90AB1	43	11	10	1.04	0.0565835	0.75	-0.415037
IPI00304925.5	HSPA1A	101	36	23	0.87	-0.200913	1.1	0.137504
IPI00003362.2	HSPA5	107	57	42	0.92	-0.120294	1.15	0.201634
IPI00003865.1	HSPA8	115	52	28	0.94	-0.0892673	1.09	0.124328
IPI00007765.5	HSPA9	129	62	37	0.97	-0.0439433	1.06	0.0840643
IPI00025512.2	HSPB1	37	24	17	0.87	-0.200913	1.09	0.124328
IPI00784154.1	HSPD1	72	38	29	1.04	0.0565835	0.87	-0.200913
IPI00220362.5	HSPE1	7	2	2	0.56	-0.836501	0.33	-1.59946
IPI00220150.4	IDH3G	6	2	2	0.91	-0.136062	1.17	0.226509
IPI00472961.2	IGKC	7	2	2	0.69	-0.535332	7.51	2.90881
IPI00015922.2	INTS6	7	2	2	0.95	-0.0740006	0.96	-0.0588937
IPI00293652.1	IRAK1	6	3	3	1.15	0.201634	0.91	-0.136062
IPI00028413.8	ITIH3	6	2	2	1.12	0.163499	1.22	0.286881
IPI00018248.1	KDELR2	7	2	2	0.9	-0.152003	1.44	0.526069
IPI00001639.2	KPNB1	5	3	2	1.15	0.201634	1.26	0.333424
IPI00884105.2	LAMP1	5	3	2	1.05	0.0703893	1.4	0.485427
IPI00642378.2	LASS2	3	2	2	0.87	-0.200913	1.25	0.321928
IPI00217966.7	LDHA	24	9	8	0.93	-0.104697	1	0
IPI00219217.3	LDHB	11	2	2	1.46	0.545968	0.43	-1.21759
IPI00023673.1	LGALS3BP	11	6	6	0.78	-0.358454	1.09	0.124328
IPI00219221.3	LGALS7	4	4	4	0.76	-0.395929	12.87	3.68594
IPI00021405.3	LMNA	50	24	24	0.9	-0.152003	2.22	1.15056
IPI00217975.4	LMNB1	15	5	5	1	0	1.24	0.31034
IPI00554481.1	LOC442497	28	16	12	0.97	-0.0439433	0.85	-0.234465
IPI00887678.1	LOC654188	11	3	3	0.85	-0.234465	0.71	-0.494109
IPI00171626.3	LPCAT1	28	19	15	0.93	-0.104697	1.11	0.15056
IPI00027847.3	LPL	2	2	2	0.84	-0.251539	1.02	0.0285692
IPI00396321.1	LRRC59	22	12	10	0.89	-0.168123	1.18	0.238787
IPI00217540.7	LSD1	16	6	6	1.13	0.176323	1.09	0.124328
IPI00478300.2	LSM14A	5	3	3	0.73	-0.454032	1.12	0.163499
IPI00008207.7	MAN1B1	9	3	3	1.11	0.15056	1.42	0.505891
IPI00022628.4	MAP7	38	12	11	0.86	-0.217591	1.06	0.0840643
IPI00654605.1	MAP7D1	36	9	9	0.69	-0.535332	1.07	0.0976108
IPI00554579.3	MAP7D2	33	9	9	0.77	-0.37707	0.82	-0.286304
IPI00847637.1	MAP7D3	62	28	26	0.85	-0.234465	1	0
IPI00028195.1	MAPKAP1	10	2	2	0.65	-0.621488	1.2	0.263034
IPI00008240.2	MARS	6	4	4	1.21	0.275007	0.99	-0.0144996
IPI00789551.1	MATR3	14	3	3	0.91	-0.136062	1.12	0.163499
IPI00024580.4	MCCC1	135	55	36	0.89	-0.168123	1.14	0.189034
IPI00784044.1	MCCC2	392	93	29	0.81	-0.304006	1.24	0.31034
IPI00299904.3	MCM7	6	2	2	0.91	-0.136062	0.92	-0.120294
IPI00291006.2	MDH2	3	2	2	0.86	-0.217591	0.8	-0.321928
IPI00298947.5	MEST	4	3	2	1.63	0.704872	2.16	1.11103
IPI00022790.2	MFAP1	6	2	2	0.95	-0.0740006	1.08	0.111031
IPI00788684.1	MPDU1	30	2	2	0.81	-0.304006	1.08	0.111031
IPI00658155.1	MRPS34	2	2	2	1.02	0.0285692	1.08	0.111031
IPI00017303.1	MSH2	13	4	4	0.93	-0.104697	1.11	0.15056
IPI00384456.4	MSH6	18	6	5	0.97	-0.0439433	1.2	0.263034
IPI00219365.3	MSN	15	4	4	0.91	-0.136062	0.72	-0.473931
IPI00011307.4	MTHFD2	5	2	2	0.9	-0.152003	0.8	-0.321928
IPI00019502.3	MYH9	79	30	30	1.07	0.0976108	1.46	0.545968
IPI00789605.1	MYL6	10	4	4	0.8	-0.321928	1.64	0.713696
IPI00871941.1	NBR1	16	3	3	0.84	-0.251539	0.99	-0.0144996
IPI00409684.2	NCKAP1	71	33	26	0.9	-0.152003	1.06	0.0840643
IPI00011770.1	NDUFA4	2	2	2	0.7	-0.514573	0.94	-0.0892673
IPI00554681.2	NDUFA5	5	2	2	0.9	-0.152003	1.47	0.555816
IPI00419266.1	NDUFA6	7	3	3	1.14	0.189034	1.25	0.321928
IPI00003968.1	NDUFA9	20	10	8	0.91	-0.136062	1.1	0.137504
IPI00025239.2	NDUFS2	12	7	5	1.15	0.201634	1.42	0.505891
IPI00025796.3	NDUFS3	5	3	3	0.98	-0.0291463	1.11	0.15056
IPI00020008.1	NEDD8	9	2	2	4.3	2.10434	9.78	3.28983
IPI00604590.3	NME1-NME2	16	5	5	0.93	-0.104697	0.71	-0.494109
IPI00009726.4	NMNAT1	6	2	2	0.51	-0.971431	0.62	-0.68966
IPI00031661.1	NOC4L	28	17	13	0.89	-0.168123	1.08	0.111031
IPI00216654.2	NOLC1	8	2	2	1.05	0.0703893	0.87	-0.200913
IPI00304596.3	NONO	19	4	4	1.18	0.238787	1.15	0.201634
IPI00012069.1	NQO1	3	2	2	0.95	-0.0740006	0.79	-0.340075
IPI00646917.1	NUDT21	23	7	7	0.87	-0.200913	0.95	-0.0740006
IPI00646762.1	NUDT5	22	14	10	1.09	0.124328	0.98	-0.0291463
IPI00910194.1	NUP153	23	9	9	0.99	-0.0144996	1.24	0.31034
IPI00477040.1	NUP188	12	2	2	0.59	-0.761213	0.82	-0.286304
IPI00783781.1	NUP205	21	9	8	0.77	-0.37707	1.15	0.201634
IPI00646361.3	NUP214	28	8	8	0.87	-0.200913	1.08	0.111031
IPI00293533.4	NUP62	6	3	3	0.8	-0.321928	0.96	-0.0588937
IPI00001738.4	NUP88	15	5	4	0.92	-0.120294	1.26	0.333424
IPI00397904.6	NUP93	18	10	9	0.85	-0.234465	1.09	0.124328
IPI00337397.1	NUP98	12	6	6	0.94	-0.0892673	1.02	0.0285692
IPI00014301.3	OXA1L	6	4	4	0.95	-0.0740006	0.99	-0.0144996
IPI00218682.1	P4HA1	30	12	12	0.84	-0.251539	1.05	0.0703893
IPI00003128.1	P4HA2	22	6	6	1.01	0.0143553	1.15	0.201634
IPI00010796.1	P4HB	32	16	16	0.84	-0.251539	0.98	-0.0291463
IPI00300333.4	PAF1	6	2	2	0.88	-0.184425	1.23	0.298658
IPI00449049.5	PARP1	12	3	2	1.11	0.15056	0.7	-0.514573
IPI00299402.1	PC	460	207	74	0.76	-0.395929	1.17	0.226509
IPI00016610.2	PCBP1	14	4	4	1.15	0.201634	1.06	0.0840643
IPI00796337.1	PCBP2	14	3	3	0.95	-0.0740006	1.14	0.189034
IPI00796978.3	PCCA	125	74	49	0.87	-0.200913	1.11	0.15056
IPI00007247.4	PCCB	170	81	34	0.8	-0.321928	1.16	0.214125
IPI00021700.3	PCNA	6	2	2	0.91	-0.136062	0.89	-0.168123
IPI00025277.5	PDCD6	3	2	2	0.9	-0.152003	1.5	0.584963
IPI00291205.4	PDE3A	18	7	7	0.99	-0.0144996	1.08	0.111031
IPI00306301.2	PDHA1	21	8	7	0.88	-0.184425	1.39	0.475085
IPI00003925.6	PDHB	21	10	9	0.81	-0.304006	1.12	0.163499
IPI00025252.1	PDIA3	4	2	2	1.09	0.124328	0.66	-0.599462
IPI00023122.1	PDLIM7	7	5	4	0.87	-0.200913	1.13	0.176323
IPI00784216.2	PFKL	29	9	8	0.94	-0.0892673	1.13	0.176323
IPI00465179.3	PFKM	22	7	7	0.88	-0.184425	1.13	0.176323
IPI00009790.1	PFKP	68	27	24	0.92	-0.120294	1.1	0.137504
IPI00169383.3	PGK1	14	6	6	1.3	0.378512	0.76	-0.395929
IPI00791634.1	PHB	10	5	4	0.95	-0.0740006	1.3	0.378512
IPI00027252.6	PHB2	9	2	2	0.93	-0.104697	1.12	0.163499
IPI00011200.5	PHGDH	35	20	16	0.97	-0.0439433	1.03	0.0426443
IPI00479186.6	PKM2	86	15	14	0.96	-0.0588937	0.65	-0.621488
IPI00022348.2	PML	8	3	3	1.08	0.111031	1.03	0.0426443
IPI00440688.4	POLDIP3	15	3	3	0.93	-0.104697	1.35	0.432959
IPI00742670.2	PON2	4	2	2	1.07	0.0976108	1.85	0.887525
IPI00646304.4	PPIB	10	2	2	0.88	-0.184425	0.64	-0.643856
IPI00002412.1	PPT1	14	6	5	0.87	-0.200913	1.15	0.201634
IPI00000874.1	PRDX1	9	4	4	0.88	-0.184425	0.62	-0.68966
IPI00027350.3	PRDX2	7	2	2	0.77	-0.37707	1.83	0.871844
IPI00847535.1	PRG2	4	4	3	0.72	-0.473931	0.89	-0.168123
IPI00056334.5	PRKCDBP	6	3	3	0.88	-0.184425	1.03	0.0426443
IPI00296337.2	PRKDC	228	58	55	0.7	-0.514573	1.09	0.124328
IPI00005861.1	PRPF3	21	7	7	0.99	-0.0144996	1.14	0.189034
IPI00150269.1	PRPF4	16	7	6	0.87	-0.200913	0.97	-0.0439433
IPI00305703.3	PRSS21	5	2	2	0.98	-0.0291463	0.86	-0.217591
IPI00028006.1	PSMB2	5	3	3	0.7	-0.514573	1.1	0.137504
IPI00789101.1	PTGES3	3	2	2	0.93	-0.104697	0.65	-0.621488
IPI00008998.3	PTPLAD1	12	5	5	1.06	0.0840643	1.2	0.263034
IPI00174190.3	PTPMT1	7	3	2	0.85	-0.234465	1.02	0.0285692
IPI00176903.2	PTRF	35	22	17	0.9	-0.152003	1.05	0.0703893
IPI00550882.3	PYCR1	224	81	22	0.95	-0.0740006	1.21	0.275007
IPI00470610.4	PYCR2	356	120	23	0.89	-0.168123	1.15	0.201634
IPI00302030.2	RAB30	3	2	2	0.98	-0.0291463	1.63	0.704872
IPI00549566.4	RARS2	9	4	4	1.06	0.0840643	1.23	0.298658
IPI00013174.2	RBM14	7	2	2	0.95	-0.0740006	1	0
IPI00292975.4	RBM27	18	5	5	0.9	-0.152003	1.29	0.367371
IPI00258168.8	RBM9	9	2	2	0.79	-0.340075	1	0
IPI00003386.3	RBX1	6	3	2	5.17	2.37016	12.32	3.62293
IPI00005728.2	RER1	3	2	2	0.78	-0.358454	1.33	0.411426
IPI00031521.1	RFC3	11	5	5	0.99	-0.0144996	1.17	0.226509
IPI00031514.1	RFC5	9	3	3	1.02	0.0285692	1.55	0.632268
IPI00307458.3	RHOF	5	2	2	0.93	-0.104697	1.27	0.344828
IPI00166528.4	RICTOR	21	2	2	0.92	-0.120294	1.33	0.411426
IPI00020127.1	RPA1	57	35	29	0.86	-0.217591	1.07	0.0976108
IPI00646500.1	RPA2	28	8	6	0.88	-0.184425	1.08	0.111031
IPI00017373.1	RPA3	15	7	5	0.68	-0.556393	1.05	0.0703893
IPI00010153.5	RPL23	5	2	2	0.86	-0.217591	1.26	0.333424
IPI00215790.6	RPL38	5	2	2	1.05	0.0703893	1.1	0.137504
IPI00025874.2	RPN1	21	8	7	0.83	-0.268817	1.18	0.238787
IPI00028635.4	RPN2	13	5	5	1.01	0.0143553	1.21	0.275007
IPI00456429.3	RPS27A	18	3	3	0.8	-0.321928	1.61	0.687061
IPI00011253.3	RPS3	9	5	5	0.89	-0.168123	1.56	0.641546
IPI00217030.10	RPS4X	5	2	2	0.85	-0.234465	1.78	0.831877
IPI00013415.1	RPS7	5	4	3	0.96	-0.0588937	2.03	1.02148
IPI00856098.1	RRBP1	5	2	2	0.76	-0.395929	1.4	0.485427
IPI00021766.5	RTN4	6	4	3	1.05	0.0703893	1.03	0.0426443
IPI00021187.4	RUVBL1	14	7	7	0.89	-0.168123	1.07	0.0976108
IPI00009104.7	RUVBL2	12	4	4	0.96	-0.0588937	1.23	0.298658
IPI00027463.1	S100A6	4	2	2	0.65	-0.621488	0.78	-0.358454
IPI00007047.1	S100A8	15	11	8	0.61	-0.713119	9.87	3.30305
IPI00027462.1	S100A9	6	4	4	0.61	-0.713119	44.9	5.48864
IPI00294739.1	SAMHD1	9	4	4	0.99	-0.0144996	1.19	0.250962
IPI00218850.5	SCAMP2	2	2	2	0.87	-0.200913	0.88	-0.184425
IPI00014458.1	SCO2	4	3	3	1.12	0.163499	1.76	0.815575
IPI00300407.4	SDC2	8	4	3	0.78	-0.358454	0.97	-0.0439433
IPI00305166.2	SDHA	22	10	9	0.93	-0.104697	0.93	-0.104697
IPI00853598.1	SEC13	6	2	2	0.89	-0.168123	1.17	0.226509
IPI00006865.3	SEC22B	6	3	3	1.18	0.238787	1.28	0.356144
IPI00218466.7	SEC61A1	16	10	8	1.01	0.0143553	1.09	0.124328
IPI00643202.3	SERPINB12	3	2	2	1.05	0.0703893	1.54	0.62293
IPI00022204.2	SERPINB3	17	4	4	0.88	-0.184425	16.24	4.02148
IPI00010303.1	SERPINB4	15	2	2	0.65	-0.621488	11.08	3.46989
IPI00032140.4	SERPINH1	8	7	7	0.88	-0.184425	0.74	-0.434403
IPI00013890.2	SFN	17	3	2	0.67	-0.577767	8.69	3.11936
IPI00010740.1	SFPQ	16	5	5	0.94	-0.0892673	1.1	0.137504
IPI00218268.4	SIGMAR1	4	2	2	0.87	-0.200913	1.15	0.201634
IPI00301364.3	SKP1	9	2	2	0.85	-0.234465	0.74	-0.434403
IPI00006666.1	SLC16A3	23	11	9	0.88	-0.184425	1.03	0.0426443
IPI00019472.4	SLC1A5	12	9	8	0.83	-0.268817	0.93	-0.104697
IPI00217277.1	SLC25A10	10	4	4	0.97	-0.0439433	1.05	0.0703893
IPI00219729.3	SLC25A11	5	4	4	1.08	0.111031	1.19	0.250962
IPI00007084.2	SLC25A13	20	6	6	0.92	-0.120294	1.28	0.356144
IPI00337494.7	SLC25A24	4	3	3	0.91	-0.136062	1.06	0.0840643
IPI00022202.3	SLC25A3	34	21	14	0.88	-0.184425	1.08	0.111031
IPI00007188.5	SLC25A5	58	16	9	0.87	-0.200913	1.31	0.389567
IPI00291467.7	SLC25A6	50	6	5	0.88	-0.184425	1.15	0.201634
IPI00412147.1	SLC27A4	4	2	2	0.99	-0.0144996	1.15	0.201634
IPI00220194.6	SLC2A1	6	3	3	0.83	-0.268817	1.13	0.176323
IPI00102509.4	SLC38A5	6	3	2	1.04	0.0565835	0.99	-0.0144996
IPI00010474.1	SLC7A11	9	3	3	0.79	-0.340075	1.26	0.333424
IPI00008986.1	SLC7A5	18	7	4	1.11	0.15056	1.43	0.516015
IPI00007927.4	SMC2	6	4	4	0.87	-0.200913	1.18	0.238787
IPI00828125.1	SMPD4	12	2	2	0.93	-0.104697	1.02	0.0285692
IPI00012382.3	SNRPA	4	2	2	1	0	0.9	-0.152003
IPI00329512.3	SNRPB	15	2	2	0.8	-0.321928	1.05	0.0703893
IPI00879750.1	SNRPD3	6	2	2	0.8	-0.321928	1.16	0.214125
IPI00910816.1	SNW1	3	2	2	0.97	-0.0439433	1.04	0.0565835
IPI00012486.3	SPNS1	5	2	2	0.9	-0.152003	0.97	-0.0439433
IPI00005745.1	SPTLC1	11	4	4	0.85	-0.234465	1.23	0.298658
IPI00009634.1	SQRDL	19	8	8	0.97	-0.0439433	1.33	0.411426
IPI00179473.9	SQSTM1	5	2	2	0.84	-0.251539	0.91	-0.136062
IPI00293434.2	SRP14	2	2	2	0.83	-0.268817	0.93	-0.104697
IPI00029744.1	SSBP1	22	9	8	0.89	-0.168123	1.05	0.0703893
IPI00301021.3	SSR1	6	2	2	0.78	-0.358454	1.15	0.201634
IPI00009235.2	SSR3	8	3	2	0.91	-0.136062	1.23	0.298658
IPI00019385.3	SSR4	10	4	4	0.98	-0.0291463	1.33	0.411426
IPI00294536.2	STRAP	10	5	5	0.85	-0.234465	1.1	0.137504
IPI00297492.2	STT3A	8	3	3	0.94	-0.0892673	1.08	0.111031
IPI00464979.4	SUCLA2	20	10	9	0.77	-0.37707	0.89	-0.168123
IPI00759493.3	SUCLG1	6	2	2	1.06	0.0840643	1.39	0.475085
IPI00096066.2	SUCLG2	13	6	6	0.88	-0.184425	1.12	0.163499
IPI00005737.1	SURF4	7	4	3	0.94	-0.0892673	1.21	0.275007
IPI00006283.3	TAOK2	22	9	9	0.83	-0.268817	1.21	0.275007
IPI00909346.1	TAP2	9	4	4	1.02	0.0285692	1.12	0.163499
IPI00878181.2	TBC1D10B	17	8	8	0.78	-0.358454	0.92	-0.120294
IPI00002922.5	TBL1XR1	6	3	3	0.93	-0.104697	0.89	-0.168123
IPI00300341.5	TCEB1	13	11	6	3.81	1.92979	4.85	2.27798
IPI00410162.1	TCEB2	18	11	8	10.3	3.36457	24.05	4.58796
IPI00290566.1	TCP1	15	4	4	0.96	-0.0588937	1.04	0.0565835
IPI00016868.3	TELO2	6	3	3	0.81	-0.304006	1.46	0.545968
IPI00034069.1	TFB2M	11	3	3	0.93	-0.104697	1.06	0.0840643
IPI00022462.2	TFRC	9	2	2	1.12	0.163499	0.82	-0.286304
IPI00305622.4	TGM1	10	2	2	0.68	-0.556393	2.84	1.50589
IPI00296099.6	THBS1	4	2	2	0.78	-0.358454	0.86	-0.217591
IPI00328840.9	THOC4	6	3	3	0.65	-0.621488	1.44	0.526069
IPI00306516.1	TIMM44	4	3	3	0.94	-0.0892673	1.15	0.201634
IPI00418497.1	TIMM50	17	9	8	0.89	-0.168123	1.42	0.505891
IPI00643920.3	TKT	18	7	4	0.99	-0.0144996	0.4	-1.32193
IPI00018415.1	TM9SF2	16	4	4	1	0	1.07	0.0976108
IPI00030847.3	TM9SF3	11	4	3	0.97	-0.0439433	1.16	0.214125
IPI00028055.4	TMED10	2	2	2	0.85	-0.234465	1.22	0.286881
IPI00307572.1	TMEM165	4	3	3	0.89	-0.168123	1.04	0.0565835
IPI00299084.1	TMEM33	20	13	8	0.85	-0.234465	1.08	0.111031
IPI00783698.4	TMEM87A	8	3	3	1.04	0.0565835	1.32	0.400538
IPI00301224.2	TMLHE	8	2	2	1.1	0.137504	0.96	-0.0588937
IPI00304866.4	TNFAIP2	8	4	4	1.02	0.0285692	1.23	0.298658
IPI00024364.2	TNPO1	10	3	3	1.1	0.137504	0.84	-0.251539
IPI00465028.7	TPI1	6	4	4	0.99	-0.0144996	1.25	0.321928
IPI00003505.3	TRIP13	16	11	10	0.92	-0.120294	0.96	-0.0588937
IPI00026850.1	TSPO	2	2	2	0.98	-0.0291463	0.97	-0.0439433
IPI00180675.4	TUBA1A	454	22	13	0.76	-0.395929	1.35	0.432959
IPI00007750.1	TUBA4A	148	6	4	0.82	-0.286304	1.19	0.250962
IPI00011654.2	TUBB	283	16	5	0.94	-0.0892673	1.16	0.214125
IPI00908469.1	TUBB6	161	12	8	0.88	-0.184425	1.22	0.286881
IPI00027107.5	TUFM	63	37	25	0.96	-0.0588937	1.31	0.389567
IPI00514856.4	UBAP2L	13	6	6	0.9	-0.152003	1.18	0.238787
IPI00295940.4	UNC84B	15	5	4	0.95	-0.0740006	2.13	1.09085
IPI00305383.1	UQCRC2	11	4	4	0.97	-0.0439433	1.03	0.0426443
IPI00063903.5	USMG5	3	3	2	0.83	-0.268817	1.2	0.263034
IPI00107113.3	UTP14A	40	14	14	0.99	-0.0144996	0.99	-0.0144996
IPI00027969.1	VHL	22	7	5	5.74	2.52105	10.07	3.33199
IPI00418471.6	VIM	33	16	15	1.08	0.111031	2.25	1.16993
IPI00022007.1	WASF1	9	4	3	0.92	-0.120294	0.97	-0.0439433
IPI00472164.2	WASF2	24	11	10	0.86	-0.217591	1.21	0.275007
IPI00873622.2	WDR1	4	2	2	1.42	0.505891	0.77	-0.37707
IPI00795811.2	WNT5A	5	2	2	1.29	0.367371	1.13	0.176323
IPI00298961.3	XPO1	24	11	10	0.94	-0.0892673	1.06	0.0840643
IPI00640703.3	XPO5	6	2	2	1.15	0.201634	1.03	0.0426443
IPI00306290.5	XPOT	22	8	7	1.08	0.111031	1.21	0.275007
IPI00220834.8	XRCC5	46	19	17	1.09	0.124328	0.86	-0.217591
IPI00644712.4	XRCC6	31	8	8	0.98	-0.0291463	0.9	-0.152003
IPI00748093.2	YIPF5	2	2	2	1.09	0.124328	1.07	0.0976108
IPI00032563.3	ZNF281	11	4	4	0.97	-0.0439433	1.07	0.0976108
IPI00020513.2	ZYX	15	9	9	0.77	-0.37707	0.9	-0.152003
